# Supplementary material for: Stocking African catfish in Lake Victoria provides effective biocontrol of snail vectors of Schistosoma mansoni
Source: PLoS Negl Trop Dis. 2025 Sep 3;19(9):e0013490. doi: 10.1371/journal.pntd.0013490 (PMC12419634; doi:10.1371/journal.pntd.0013490)
Supplement: S1 Code — This R script includes the complete code for fitting and evaluating the three main statistical models used in the study: Snail count model (zero-inflated negative binomial GLMM using glmmTMB). Human disease prevalence model (occupancy model using unmarked). Infection intensity model (zero-inflated negative binomial GLMM using glmmTMB). (R) [file pntd.0013490.s001.R]

# Load required packages
library(unmarked)
library(glmmTMB)
library(DHARMa)


# read datasets
snail_count.df = read.csv("S1 Data Snail data.csv")
prevalence.df = read.csv("S2 Data Human parasitology prevalence data.csv")
egg_count.df = read.csv("S3 Data Human parasitology infection intensity data.csv")


################ snail count model ######################

# set reference levels
snail_count.df$Period <- factor(snail_count.df$Period)
snail_count.df$Period <- relevel(snail_count.df$Period, ref = "before")
snail_count.df$Site.type <- factor(snail_count.df$Site.type)
snail_count.df$Site.type <- relevel(snail_count.df$Site.type, ref = "control")  # if applicable

snail.mod1 = glmmTMB(Snail.count  ~ Site.type*Period + (1|Site.name) + Scoop.effort, 
                  data=snail_count.df, 
                  family = nbinom2,
                  ziformula = ~ Scoop.effort)
summary(snail.mod1)


############### Prevalence occupancy model ###############

# make unmarked dataframe
umf <- unmarkedFrameOccu(y = prevalence.df[,c("Test1","Test2")],
                         siteCovs = prevalence.df[ ,c("Area","Test","Site.type","Period")])

# Best model
prev.mod1 = occu(formula = ~ Area~ Test + Area,data = umf,linkPsi = "logit")
#summary(prev.mod1)
#AICcmodavg::mb.gof.test(prev.mod1,nsim=1000)

# BACI model
prev.mod2 = occu(formula = ~ Area~ Site.type*Period,data = umf,linkPsi = "logit")
#summary(prev.mod2)
#AICcmodavg::mb.gof.test(prev.mod2,nsim=1000)

################ egg count model ######################

# set reference levels
egg_count.df$Period <- factor(egg_count.df$Period)
egg_count.df$Period <- relevel(egg_count.df$Period, ref = "before")
egg_count.df$Site.type <- factor(egg_count.df$Site.type)
egg_count.df$Site.type <- relevel(egg_count.df$Site.type, ref = "control")  # if applicable

# fit model
egg.mod1 = glmmTMB(Egg.counts  ~ Site.type*Period + offset(log(Slides)), 
             data=egg_count.df, 
             family = nbinom2(link = "log"),
             ziformula = ~Area+Period)
summary(egg.mod1)

# evaluate model fit
#sim_residualsPoiss <- DHARMa::simulateResiduals(egg.mod1, 1000)
#plot(sim_residualsPoiss) 
#testDispersion(sim_residualsPoiss)
#testUniformity(sim_residualsPoiss)
