# Supplementary material for: Stocking African catfish in Lake Victoria provides effective biocontrol of snail vectors of Schistosoma mansoni
Source: PLoS Negl Trop Dis. 2025 Sep 3;19(9):e0013490. doi: 10.1371/journal.pntd.0013490 (PMC12419634; doi:10.1371/journal.pntd.0013490)
Supplement: S1 Data — Contains snail count data collected from 50 sites across 11 surveys between 2019 and 2023. Key columns include: Site.name (unique site ID), Period (before or after intervention), Site.type (intervention or control), Snail.count (number of Biomphalaria snails found), and Scoop.effort (relative sampling effort). (CSV) [file pntd.0013490.s002.csv]

Site.type	Period	Site.name	Scoop.effort	Snail.count
intervention	before	Igeye	60	120
intervention	before	Igeye	60	160
intervention	before	Igeye	60	159
intervention	before	Igeye	60	207
intervention	before	Igeye	60	59
intervention	before	Igeye	60	92
intervention	before	Igeye	60	109
intervention	before	Igeye	60	87
intervention	after	Igeye	60	52
intervention	after	Igeye	60	169
control	before	Ihale Bombani	45	2
control	before	Ihale Bombani	45	3
control	before	Ihale Bombani	75	3
control	before	Ihale Bombani	60	118
control	before	Ihale Bombani	60	61
control	before	Ihale Bombani	60	33
control	before	Ihale Bombani	60	44
control	before	Ihale Bombani	45	38
control	after	Ihale Bombani	45	23
control	after	Ihale Bombani	60	148
intervention	before	Kahumulo	60	178
intervention	before	Kahumulo	60	79
intervention	before	Kahumulo	75	118
intervention	before	Kahumulo	60	231
intervention	before	Kahumulo	60	78
intervention	before	Kahumulo	60	82
intervention	before	Kahumulo	60	130
intervention	before	Kahumulo	60	82
intervention	before	Kahumulo	60	93
intervention	after	Kahumulo	60	73
intervention	after	Kahumulo	60	46
control	before	Kakuru	60	9
control	before	Kakuru	20	4
control	before	Kakuru	60	41
control	before	Kakuru	60	107
control	before	Kakuru	60	40
control	before	Kakuru	60	94
control	before	Kakuru	45	0
control	before	Kakuru	45	31
control	before	Kakuru	60	5
control	after	Kakuru	60	37
control	after	Kakuru	60	129
control	before	Kalilutale	45	0
control	before	Kalilutale	60	17
control	before	Kalilutale	60	30
control	before	Kalilutale	60	309
control	before	Kalilutale	60	155
control	before	Kalilutale	60	74
control	before	Kalilutale	45	1
control	before	Kalilutale	45	30
control	before	Kalilutale	60	77
control	after	Kalilutale	60	54
control	after	Kalilutale	60	167
intervention	before	Kasagabo	45	63
intervention	before	Kasagabo	60	154
intervention	before	Kasagabo	60	89
intervention	before	Kasagabo	60	79
intervention	before	Kasagabo	45	41
intervention	before	Kasagabo	60	13
intervention	before	Kasagabo	60	10
intervention	after	Kasagabo	60	10
intervention	after	Kasagabo	60	5
intervention	before	Katani	45	127
intervention	before	Katani	60	130
intervention	before	Katani	60	213
intervention	before	Katani	60	163
intervention	before	Katani	52	42
intervention	before	Katani	45	44
intervention	before	Katani	60	61
intervention	before	Katani	60	126
intervention	before	Katani	60	30
intervention	after	Katani	60	88
intervention	after	Katani	60	83
control	before	Kiboko ya Mwalo	60	0
control	after	Kiboko ya Mwalo	45	79
control	before	Kwa Antony	45	124
control	before	Kwa Antony	60	230
control	before	Kwa Antony	60	198
control	before	Kwa Antony	75	113
control	before	Kwa Antony	60	31
control	before	Kwa Antony	60	45
control	before	Kwa Antony	60	53
control	before	Kwa Antony	75	69
control	after	Kwa Antony	45	25
control	before	Kwa Burukadi	45	13
control	before	Kwa Burukadi	60	0
control	before	Kwa Burukadi	60	78
control	before	Kwa Burukadi	60	7
control	before	Kwa Burukadi	45	0
control	before	Kwa Burukadi	45	0
control	before	Kwa Burukadi	60	0
control	after	Kwa Burukadi	60	0
control	after	Kwa Burukadi	60	0
control	before	Kwa Isunga	45	3
control	before	Kwa Isunga	60	1
control	before	Kwa Isunga	60	0
control	before	Kwa Isunga	60	35
control	before	Kwa Isunga	45	0
control	before	Kwa Isunga	45	0
control	before	Kwa Isunga	60	0
control	after	Kwa Isunga	45	0
control	before	Kwa Jovina	45	13
control	before	Kwa Jovina	60	0
control	before	Kwa Jovina	60	32
control	before	Kwa Jovina	45	0
control	before	Kwa Jovina	45	48
control	before	Kwa Jovina	60	121
control	before	Kwa Jovina	45	0
control	before	Kwa Jovina	45	0
control	before	Kwa Jovina	60	0
control	after	Kwa Jovina	60	0
control	after	Kwa Jovina	60	0
control	before	Kwa Matisho	45	0
control	before	Kwa Matisho	60	1
control	before	Kwa Matisho	60	58
control	before	Kwa Matisho	60	140
control	before	Kwa Matisho	60	80
control	before	Kwa Matisho	60	70
control	before	Kwa Matisho	45	0
control	before	Kwa Matisho	60	0
control	after	Kwa Matisho	60	1
control	after	Kwa Matisho	60	0
control	before	Kwa Mpendaji	60	42
control	before	Kwa Mpendaji	45	17
control	before	Kwa Mpendaji	60	30
control	before	Kwa Mpendaji	60	110
control	before	Kwa Mpendaji	60	3
control	before	Kwa Mpendaji	60	1
control	before	Kwa Mpendaji	45	86
control	before	Kwa Mpendaji	60	60
control	before	Kwa Mpendaji	60	26
control	after	Kwa Mpendaji	60	55
control	after	Kwa Mpendaji	60	96
control	before	Lugezini	75	142
control	before	Lugezini	60	16
control	after	Lugezini	45	149
control	before	Madukani	45	27
control	before	Madukani	45	28
control	before	Madukani	75	140
control	before	Madukani	45	8
control	before	Madukani	60	20
control	before	Madukani	60	156
control	before	Madukani	45	127
control	before	Madukani	60	36
control	before	Madukani	75	128
control	after	Madukani	45	158
intervention	before	Majengo	60	115
intervention	before	Majengo	60	35
intervention	before	Majengo	60	135
intervention	before	Majengo	60	61
intervention	before	Majengo	60	56
intervention	before	Majengo	60	74
intervention	before	Majengo	60	32
intervention	after	Majengo	60	4
intervention	after	Majengo	60	20
control	before	Makubilo	45	12
control	before	Makubilo	56	3
control	before	Makubilo	75	137
control	before	Makubilo	60	127
control	before	Makubilo	45	46
control	before	Makubilo	60	131
control	before	Makubilo	60	101
control	after	Makubilo	60	182
control	after	Makubilo	60	184
control	before	Matabe	45	34
control	before	Matabe	60	80
control	before	Matabe	60	147
control	before	Matabe	75	154
control	before	Matabe	60	48
control	before	Matabe	45	57
control	before	Matabe	60	134
control	before	Matabe	60	15
control	after	Matabe	45	39
control	after	Matabe	60	111
intervention	before	Mkoloshini	60	93
intervention	before	Mkoloshini	60	104
intervention	before	Mkoloshini	60	109
intervention	before	Mkoloshini	60	206
intervention	before	Mkoloshini	60	35
intervention	before	Mkoloshini	60	126
intervention	before	Mkoloshini	60	94
intervention	before	Mkoloshini	60	125
intervention	after	Mkoloshini	60	96
intervention	after	Mkoloshini	60	65
control	before	Mwalo wa Boyo	60	0
control	after	Mwalo wa Boyo	45	0
control	after	Mwalo wa Boyo	60	0
control	before	Mwalo wa Buyolwa ndogo	60	77
control	after	Mwalo wa Buyolwa ndogo	60	181
control	after	Mwalo wa Buyolwa ndogo	60	157
control	before	Mwalo wa dagaa	60	0
control	after	Mwalo wa dagaa	60	207
control	after	Mwalo wa dagaa	60	113
control	before	Mwalo wa Igunguli	45	12
control	before	Mwalo wa Igunguli	45	43
control	before	Mwalo wa Igunguli	75	119
control	before	Mwalo wa Igunguli	45	228
control	before	Mwalo wa Igunguli	60	55
control	before	Mwalo wa Igunguli	60	49
control	before	Mwalo wa Igunguli	45	0
control	before	Mwalo wa Igunguli	45	36
control	before	Mwalo wa Igunguli	60	36
control	after	Mwalo wa Igunguli	45	42
control	after	Mwalo wa Igunguli	60	133
control	before	Mwalo wa Isenyi	45	4
control	before	Mwalo wa Isenyi	45	1
control	before	Mwalo wa Isenyi	60	17
control	before	Mwalo wa Isenyi	45	0
control	before	Mwalo wa Isenyi	60	155
control	before	Mwalo wa Isenyi	45	0
control	before	Mwalo wa Isenyi	45	0
control	before	Mwalo wa Isenyi	60	0
control	after	Mwalo wa Isenyi	45	0
control	before	Mwalo wa Kabibi	60	0
control	after	Mwalo wa Kabibi	60	0
control	after	Mwalo wa Kabibi	60	0
control	before	Mwalo wa Kabusisi	60	2
control	after	Mwalo wa Kabusisi	60	5
control	after	Mwalo wa Kabusisi	60	5
control	before	Mwalo wa kaku	45	30
control	before	Mwalo wa kaku	60	125
control	before	Mwalo wa kaku	60	42
control	before	Mwalo wa kaku	60	55
control	before	Mwalo wa kaku	60	65
control	before	Mwalo wa kaku	60	92
control	before	Mwalo wa kaku	60	79
control	before	Mwalo wa kaku	60	0
control	after	Mwalo wa kaku	60	0
control	after	Mwalo wa kaku	60	70
intervention	before	Mwalo wa Kazela	60	97
intervention	after	Mwalo wa Kazela	60	18
intervention	after	Mwalo wa Kazela	60	63
control	after	Mwalo wa Kigoma Senta	45	0
control	before	Mwalo wa Mabele	60	0
control	after	Mwalo wa Mabele	60	0
intervention	before	Mwalo wa Magomelo	45	21
intervention	before	Mwalo wa Magomelo	60	141
intervention	before	Mwalo wa Magomelo	60	173
intervention	before	Mwalo wa Magomelo	45	88
intervention	before	Mwalo wa Magomelo	45	5
intervention	before	Mwalo wa Magomelo	60	19
intervention	before	Mwalo wa Magomelo	60	0
intervention	after	Mwalo wa Magomelo	60	0
intervention	after	Mwalo wa Magomelo	60	0
control	before	Mwalo wa Maliganya	45	27
control	before	Mwalo wa Maliganya	40	11
control	before	Mwalo wa Maliganya	75	165
control	before	Mwalo wa Maliganya	60	91
control	before	Mwalo wa Maliganya	75	92
control	before	Mwalo wa Maliganya	45	83
control	before	Mwalo wa Maliganya	60	51
control	before	Mwalo wa Maliganya	60	67
control	after	Mwalo wa Maliganya	45	98
intervention	before	Mwalo wa Mangenge	60	0
intervention	after	Mwalo wa Mangenge	60	0
intervention	after	Mwalo wa Mangenge	60	0
control	before	Mwalo wa Msufini	45	0
control	after	Mwalo wa Msufini	45	0
control	after	Mwalo wa Msufini	60	0
control	before	Mwalo wa Msuka	60	0
control	after	Mwalo wa Msuka	60	0
control	after	Mwalo wa Msuka	60	0
intervention	before	Mwalo wa Mwambani	60	241
intervention	after	Mwalo wa Mwambani	60	153
intervention	after	Mwalo wa Mwambani	60	119
control	before	Mwalo wa Mwanama Zege	60	0
control	after	Mwalo wa Mwanama Zege	45	5
control	after	Mwalo wa Mwanama Zege	60	194
intervention	before	Mwalo wa Mwanamusa	60	0
intervention	after	Mwalo wa Mwanamusa	45	0
intervention	after	Mwalo wa Mwanamusa	60	20
intervention	before	Mwalo wa Nyabusozi	60	53
intervention	after	Mwalo wa Nyabusozi	60	83
intervention	after	Mwalo wa Nyabusozi	60	15
intervention	before	Mwalo wa Nyandabyo	60	0
intervention	after	Mwalo wa Nyandabyo	60	0
intervention	after	Mwalo wa Nyandabyo	60	0
control	before	Mwalo wa Peter	60	39
control	before	Mwalo wa Peter	45	27
control	before	Mwalo wa Peter	60	185
control	before	Mwalo wa Peter	60	188
control	before	Mwalo wa Peter	60	44
control	before	Mwalo wa Peter	60	56
control	before	Mwalo wa Peter	60	130
control	before	Mwalo wa Peter	45	97
control	before	Mwalo wa Peter	60	83
control	after	Mwalo wa Peter	60	15
control	after	Mwalo wa Peter	60	98
control	before	Mwalo wa Sakubu	60	3
control	before	Mwalo wa Sakubu	45	1
control	before	Mwalo wa Sakubu	60	134
control	before	Mwalo wa Sakubu	45	0
control	before	Mwalo wa Sakubu	60	0
control	before	Mwalo wa Sakubu	45	31
control	before	Mwalo wa Sakubu	60	52
control	before	Mwalo wa Sakubu	75	0
control	after	Mwalo wa Sakubu	45	0
control	before	Mwalo wa Shigabilo	60	40
control	before	Mwalo wa Shigabilo	45	218
control	before	Mwalo wa Shigabilo	75	448
control	before	Mwalo wa Shigabilo	60	247
control	before	Mwalo wa Shigabilo	60	200
control	before	Mwalo wa Shigabilo	45	0
control	before	Mwalo wa Shigabilo	60	0
control	before	Mwalo wa Shigabilo	60	0
control	after	Mwalo wa Shigabilo	45	0
control	before	Mwalo wa wanaume	45	32
control	before	Mwalo wa wanaume	60	130
control	before	Mwalo wa wanaume	60	177
control	before	Mwalo wa wanaume	75	265
control	before	Mwalo wa wanaume	60	152
control	before	Mwalo wa wanaume	45	15
control	before	Mwalo wa wanaume	60	155
control	before	Mwalo wa wanaume	60	51
control	after	Mwalo wa wanaume	45	109
control	after	Mwalo wa wanaume	60	151
control	before	Mwalo wa Kigoma Senta	45	25
intervention	before	Nabigambo	60	37
intervention	before	Nabigambo	60	20
intervention	before	Nabigambo	75	130
intervention	before	Nabigambo	60	94
intervention	before	Nabigambo	60	71
intervention	before	Nabigambo	60	60
intervention	before	Nabigambo	60	29
intervention	after	Nabigambo	60	19
intervention	after	Nabigambo	60	100
intervention	before	Nyabusekwa 1	60	94
intervention	before	Nyabusekwa 1	60	6
intervention	before	Nyabusekwa 1	60	78
intervention	before	Nyabusekwa 1	60	89
intervention	before	Nyabusekwa 1	60	65
intervention	before	Nyabusekwa 1	60	128
intervention	before	Nyabusekwa 1	60	82
intervention	after	Nyabusekwa 1	60	107
intervention	after	Nyabusekwa 1	60	133
intervention	before	Sweya	60	14
intervention	before	Sweya	60	176
intervention	before	Sweya	45	11
intervention	before	Sweya	60	68
intervention	before	Sweya	60	57
intervention	after	Sweya	60	40
intervention	after	Sweya	60	65
control	before	Tx	60	21
control	before	Tx	45	102
control	before	Tx	75	207
control	before	Tx	60	20
control	before	Tx	75	345
control	before	Tx	60	103
control	before	Tx	45	27
control	before	Tx	60	0
control	before	Tx	75	0
control	after	Tx	45	0
intervention	before	Zambona	60	59
intervention	before	Zambona	60	37
intervention	before	Zambona	60	80
intervention	before	Zambona	60	141
intervention	before	Zambona	60	62
intervention	before	Zambona	60	35
intervention	before	Zambona	60	64
intervention	before	Zambona	60	67
intervention	before	Zambona	60	132
intervention	after	Zambona	60	27
intervention	after	Zambona	60	4
