# Supplementary material for: Stocking African catfish in Lake Victoria provides effective biocontrol of snail vectors of Schistosoma mansoni
Source: PLoS Negl Trop Dis. 2025 Sep 3;19(9):e0013490. doi: 10.1371/journal.pntd.0013490 (PMC12419634; doi:10.1371/journal.pntd.0013490)
Supplement: S2 Data — Contains binary prevalence data from school-aged children (SAC) for use in occupancy modelling. Key columns include: Site.type (intervention or control), Period (before or after stocking), Area (study area), and Test (detection/non-detection results for each test occasion). (CSV) [file pntd.0013490.s003.csv]

Area	Site.type	Period	Test	Test1	Test2
Ihale	control	before	1	0	0
Ihale	control	before	1	1	1
Ihale	control	before	1	0	0
Ihale	control	before	1	0	0
Ihale	control	before	1	0	0
Ihale	control	before	1	0	0
Ihale	control	before	1	1	0
Ihale	control	before	1	1	1
Ihale	control	before	1	1	1
Ihale	control	before	1	0	NA
Ihale	control	before	1	0	0
Ihale	control	before	1	0	0
Ihale	control	before	1	1	0
Ihale	control	before	1	1	0
Ihale	control	before	1	0	0
Ihale	control	before	1	1	0
Ihale	control	before	1	1	1
Ihale	control	before	1	1	1
Ihale	control	before	1	0	0
Ihale	control	before	1	1	1
Ihale	control	before	1	1	1
Ihale	control	before	1	1	1
Ihale	control	before	1	1	1
Ihale	control	before	1	1	1
Ihale	control	before	1	0	0
Ihale	control	before	1	1	1
Ihale	control	before	1	1	1
Ihale	control	before	1	1	1
Ihale	control	before	1	0	0
Ihale	control	before	1	1	1
Ihale	control	before	1	1	1
Ihale	control	before	1	1	0
Ihale	control	before	1	1	1
Ihale	control	before	1	1	1
Ihale	control	before	1	1	1
Ihale	control	before	1	1	0
Ihale	control	before	1	1	1
Ihale	control	before	1	1	1
Ihale	control	before	1	0	0
Ihale	control	before	1	1	1
Ihale	control	before	1	1	1
Ihale	control	before	1	0	NA
Ihale	control	before	1	1	NA
Ihale	control	before	1	1	0
Ihale	control	before	1	1	1
Ihale	control	before	1	1	1
Ihale	control	before	1	1	0
Ihale	control	before	1	1	1
Ihale	control	before	1	1	0
Ihale	control	before	1	0	0
Ihale	control	before	1	0	0
Ihale	control	before	1	0	1
Ihale	control	before	1	0	0
Ihale	control	before	1	1	1
Ihale	control	before	1	0	NA
Ihale	control	before	1	0	0
Ihale	control	before	1	1	1
Ihale	control	before	1	1	1
Ihale	control	before	1	0	NA
Ihale	control	before	1	1	1
Ihale	control	before	1	0	1
Ihale	control	before	1	1	1
Ihale	control	before	1	1	1
Ihale	control	before	1	0	0
Ihale	control	before	1	1	NA
Ihale	control	before	1	0	0
Ihale	control	before	1	0	0
Ihale	control	before	1	1	1
Ihale	control	before	1	1	NA
Ihale	control	before	1	0	0
Ihale	control	before	1	1	1
Ihale	control	before	1	1	1
Ihale	control	before	1	0	0
Ihale	control	before	1	1	1
Ihale	control	before	1	1	1
Ihale	control	before	1	0	0
Ihale	control	before	1	1	1
Ihale	control	before	1	0	0
Ihale	control	before	1	0	0
Ihale	control	before	1	0	1
Ihale	control	before	1	1	1
Ihale	control	before	1	1	1
Ihale	control	before	1	1	1
Ihale	control	before	1	0	0
Ihale	control	before	1	1	1
Ihale	control	before	1	1	1
Ihale	control	before	1	0	0
Ihale	control	before	1	0	0
Ihale	control	before	1	1	1
Ihale	control	before	1	1	1
Ihale	control	before	1	0	0
Ihale	control	before	1	1	1
Ihale	control	before	1	1	1
Ihale	control	before	1	1	1
Ihale	control	before	1	1	1
Ihale	control	before	1	0	0
Ihale	control	before	1	0	0
Ihale	control	before	1	0	0
Ihale	control	before	1	1	1
Ihale	control	before	1	1	1
Sweya	intervention	before	1	0	NA
Sweya	intervention	before	1	0	NA
Sweya	intervention	before	1	0	NA
Sweya	intervention	before	1	0	NA
Sweya	intervention	before	1	0	0
Sweya	intervention	before	1	0	NA
Sweya	intervention	before	1	0	0
Sweya	intervention	before	1	0	NA
Sweya	intervention	before	1	0	0
Sweya	intervention	before	1	0	0
Sweya	intervention	before	1	0	0
Sweya	intervention	before	1	0	NA
Sweya	intervention	before	1	0	NA
Sweya	intervention	before	1	0	0
Sweya	intervention	before	1	0	1
Sweya	intervention	before	1	0	0
Sweya	intervention	before	1	0	0
Sweya	intervention	before	1	0	0
Sweya	intervention	before	1	0	0
Sweya	intervention	before	1	0	0
Sweya	intervention	before	1	0	0
Sweya	intervention	before	1	0	0
Sweya	intervention	before	1	0	NA
Sweya	intervention	before	1	0	NA
Sweya	intervention	before	1	0	0
Sweya	intervention	before	1	0	NA
Sweya	intervention	before	1	0	0
Sweya	intervention	before	1	0	0
Sweya	intervention	before	1	0	0
Sweya	intervention	before	1	0	NA
Sweya	intervention	before	1	0	NA
Sweya	intervention	before	1	1	0
Sweya	intervention	before	1	0	0
Sweya	intervention	before	1	0	0
Sweya	intervention	before	1	0	0
Sweya	intervention	before	1	0	0
Sweya	intervention	before	1	0	0
Sweya	intervention	before	1	0	0
Sweya	intervention	before	1	0	1
Sweya	intervention	before	1	0	0
Sweya	intervention	before	1	0	0
Sweya	intervention	before	1	0	0
Sweya	intervention	before	1	0	0
Sweya	intervention	before	1	0	0
Sweya	intervention	before	1	0	0
Sweya	intervention	before	1	0	0
Sweya	intervention	before	1	0	0
Sweya	intervention	before	1	0	0
Sweya	intervention	before	1	0	0
Sweya	intervention	before	1	0	0
Sweya	intervention	before	1	0	0
Sweya	intervention	before	1	0	0
Sweya	intervention	before	1	0	NA
Sweya	intervention	before	1	0	0
Sweya	intervention	before	1	0	0
Sweya	intervention	before	1	0	0
Sweya	intervention	before	1	0	0
Sweya	intervention	before	1	0	0
Sweya	intervention	before	1	0	0
Sweya	intervention	before	1	0	0
Sweya	intervention	before	1	0	0
Sweya	intervention	before	1	0	0
Sweya	intervention	before	1	1	0
Sweya	intervention	before	1	0	0
Sweya	intervention	before	1	0	0
Sweya	intervention	before	1	0	0
Sweya	intervention	before	1	0	0
Sweya	intervention	before	1	0	0
Sweya	intervention	before	1	0	0
Sweya	intervention	before	1	0	0
Sweya	intervention	before	1	0	0
Sweya	intervention	before	1	1	0
Sweya	intervention	before	1	0	0
Sweya	intervention	before	1	0	0
Sweya	intervention	before	1	0	0
Sweya	intervention	before	1	0	0
Sweya	intervention	before	1	0	0
Sweya	intervention	before	1	0	0
Sweya	intervention	before	1	0	0
Sweya	intervention	before	1	0	0
Sweya	intervention	before	1	0	0
Sweya	intervention	before	1	0	0
Sweya	intervention	before	1	0	0
Sweya	intervention	before	1	0	0
Sweya	intervention	before	1	0	0
Sweya	intervention	before	1	0	0
Sweya	intervention	before	1	0	0
Sweya	intervention	before	1	0	0
Sweya	intervention	before	1	0	0
Sweya	intervention	before	1	0	0
Sweya	intervention	before	1	0	0
Sweya	intervention	before	1	1	1
Sweya	intervention	before	1	0	0
Sweya	intervention	before	1	0	0
Sweya	intervention	before	1	0	0
Sweya	intervention	before	1	0	1
Sweya	intervention	before	1	0	0
Sweya	intervention	before	1	0	NA
Sweya	intervention	before	1	0	NA
Sweya	intervention	before	1	0	NA
Bwina	control	before	1	1	1
Bwina	control	before	1	0	0
Bwina	control	before	1	1	0
Bwina	control	before	1	0	1
Bwina	control	before	1	1	1
Bwina	control	before	1	0	0
Bwina	control	before	1	1	0
Bwina	control	before	1	1	1
Bwina	control	before	1	0	0
Bwina	control	before	1	1	1
Bwina	control	before	1	1	0
Bwina	control	before	1	0	0
Bwina	control	before	1	0	0
Bwina	control	before	1	1	1
Bwina	control	before	1	0	1
Bwina	control	before	1	0	0
Bwina	control	before	1	1	0
Bwina	control	before	1	0	0
Bwina	control	before	1	0	0
Bwina	control	before	1	0	0
Bwina	control	before	1	1	1
Bwina	control	before	1	0	0
Bwina	control	before	1	0	0
Bwina	control	before	1	1	1
Bwina	control	before	1	0	1
Bwina	control	before	1	1	1
Bwina	control	before	1	0	1
Bwina	control	before	1	0	1
Bwina	control	before	1	1	1
Bwina	control	before	1	0	0
Bwina	control	before	1	1	1
Bwina	control	before	1	1	1
Bwina	control	before	1	1	0
Bwina	control	before	1	0	0
Bwina	control	before	1	0	1
Bwina	control	before	1	0	NA
Bwina	control	before	1	1	0
Bwina	control	before	1	0	1
Bwina	control	before	1	1	1
Bwina	control	before	1	1	0
Bwina	control	before	1	1	0
Bwina	control	before	1	1	1
Bwina	control	before	1	0	0
Bwina	control	before	1	0	0
Bwina	control	before	1	0	1
Bwina	control	before	1	0	0
Bwina	control	before	1	1	1
Bwina	control	before	1	1	1
Bwina	control	before	1	1	1
Bwina	control	before	1	1	1
Bwina	control	before	1	0	0
Bwina	control	before	1	0	0
Bwina	control	before	1	0	1
Bwina	control	before	1	0	1
Bwina	control	before	1	0	1
Bwina	control	before	1	0	0
Bwina	control	before	1	1	1
Bwina	control	before	1	0	1
Bwina	control	before	1	1	0
Bwina	control	before	1	0	0
Bwina	control	before	1	1	0
Bwina	control	before	1	1	0
Bwina	control	before	1	0	0
Bwina	control	before	1	1	0
Bwina	control	before	1	1	1
Bwina	control	before	1	0	0
Bwina	control	before	1	0	0
Bwina	control	before	1	0	0
Bwina	control	before	1	0	0
Bwina	control	before	1	1	0
Bwina	control	before	1	0	0
Bwina	control	before	1	1	0
Bwina	control	before	1	1	1
Bwina	control	before	1	1	1
Bwina	control	before	1	0	0
Bwina	control	before	1	0	0
Bwina	control	before	1	1	0
Bwina	control	before	1	1	1
Bwina	control	before	1	1	1
Bwina	control	before	1	0	0
Bwina	control	before	1	0	0
Bwina	control	before	1	0	0
Bwina	control	before	1	1	NA
Bwina	control	before	1	0	0
Bwina	control	before	1	1	1
Bwina	control	before	1	1	1
Bwina	control	before	1	0	0
Bwina	control	before	1	0	0
Bwina	control	before	1	1	NA
Bwina	control	before	1	0	0
Bwina	control	before	1	1	1
Bwina	control	before	1	1	1
Bwina	control	before	1	0	0
Bwina	control	before	1	0	0
Bwina	control	before	1	0	0
Bwina	control	before	1	0	0
Bwina	control	before	1	0	0
Bwina	control	before	1	0	0
Bwina	control	before	1	1	1
Bwina	control	before	1	0	0
Kahumulo	intervention	before	1	0	0
Kahumulo	intervention	before	1	1	1
Kahumulo	intervention	before	1	1	0
Kahumulo	intervention	before	1	0	0
Kahumulo	intervention	before	1	0	0
Kahumulo	intervention	before	1	0	1
Kahumulo	intervention	before	1	0	0
Kahumulo	intervention	before	1	0	NA
Kahumulo	intervention	before	1	1	1
Kahumulo	intervention	before	1	0	0
Kahumulo	intervention	before	1	0	0
Kahumulo	intervention	before	1	1	NA
Kahumulo	intervention	before	1	0	0
Kahumulo	intervention	before	1	0	0
Kahumulo	intervention	before	1	0	0
Kahumulo	intervention	before	1	0	0
Kahumulo	intervention	before	1	0	NA
Kahumulo	intervention	before	1	0	0
Kahumulo	intervention	before	1	0	0
Kahumulo	intervention	before	1	0	NA
Kahumulo	intervention	before	1	0	0
Kahumulo	intervention	before	1	0	0
Kahumulo	intervention	before	1	0	0
Kahumulo	intervention	before	1	0	0
Kahumulo	intervention	before	1	0	0
Kahumulo	intervention	before	1	1	NA
Kahumulo	intervention	before	1	0	0
Kahumulo	intervention	before	1	0	0
Kahumulo	intervention	before	1	0	0
Kahumulo	intervention	before	1	0	0
Kahumulo	intervention	before	1	0	0
Kahumulo	intervention	before	1	0	0
Kahumulo	intervention	before	1	0	NA
Kahumulo	intervention	before	1	0	0
Kahumulo	intervention	before	1	0	0
Kahumulo	intervention	before	1	0	0
Kahumulo	intervention	before	1	0	0
Kahumulo	intervention	before	1	1	0
Kahumulo	intervention	before	1	1	0
Kahumulo	intervention	before	1	0	0
Kahumulo	intervention	before	1	1	NA
Kahumulo	intervention	before	1	0	0
Kahumulo	intervention	before	1	0	0
Kahumulo	intervention	before	1	1	0
Kahumulo	intervention	before	1	0	0
Kahumulo	intervention	before	1	0	0
Kahumulo	intervention	before	1	0	NA
Kahumulo	intervention	before	1	0	0
Kahumulo	intervention	before	1	0	0
Kahumulo	intervention	before	1	0	1
Kahumulo	intervention	before	1	0	0
Kahumulo	intervention	before	1	0	0
Kahumulo	intervention	before	1	0	0
Kahumulo	intervention	before	1	0	1
Kahumulo	intervention	before	1	0	0
Kahumulo	intervention	before	1	1	0
Kahumulo	intervention	before	1	1	0
Kahumulo	intervention	before	1	0	0
Kahumulo	intervention	before	1	0	1
Kahumulo	intervention	before	1	0	1
Kahumulo	intervention	before	1	0	0
Kahumulo	intervention	before	1	0	0
Kahumulo	intervention	before	1	0	0
Kahumulo	intervention	before	1	0	1
Kahumulo	intervention	before	1	0	0
Kahumulo	intervention	before	1	0	0
Kahumulo	intervention	before	1	0	0
Kahumulo	intervention	before	1	0	0
Kahumulo	intervention	before	1	0	1
Kahumulo	intervention	before	1	0	NA
Kahumulo	intervention	before	1	0	NA
Kahumulo	intervention	before	1	0	NA
Kahumulo	intervention	before	1	0	0
Kahumulo	intervention	before	1	0	0
Kahumulo	intervention	before	1	1	1
Kahumulo	intervention	before	1	0	0
Kahumulo	intervention	before	1	0	NA
Kahumulo	intervention	before	1	0	0
Kahumulo	intervention	before	1	0	NA
Kahumulo	intervention	before	1	0	1
Kahumulo	intervention	before	1	0	0
Kahumulo	intervention	before	1	0	1
Kahumulo	intervention	before	1	0	1
Kahumulo	intervention	before	1	0	0
Kahumulo	intervention	before	1	1	1
Kahumulo	intervention	before	1	0	1
Kahumulo	intervention	before	1	0	0
Kahumulo	intervention	before	1	1	1
Kahumulo	intervention	before	1	0	1
Kahumulo	intervention	before	1	0	1
Kahumulo	intervention	before	1	1	1
Kahumulo	intervention	before	1	0	NA
Kahumulo	intervention	before	1	0	0
Kahumulo	intervention	before	1	0	0
Kahumulo	intervention	before	1	0	0
Kahumulo	intervention	before	1	0	0
Kahumulo	intervention	before	1	0	0
Kahumulo	intervention	before	1	0	NA
Kahumulo	intervention	before	1	0	0
Kahumulo	intervention	before	1	0	0
Chifunfu	intervention	before	1	1	1
Chifunfu	intervention	before	1	0	0
Chifunfu	intervention	before	1	1	1
Chifunfu	intervention	before	1	1	1
Chifunfu	intervention	before	1	1	1
Chifunfu	intervention	before	1	1	1
Chifunfu	intervention	before	1	0	0
Chifunfu	intervention	before	1	0	0
Chifunfu	intervention	before	1	1	1
Chifunfu	intervention	before	1	1	1
Chifunfu	intervention	before	1	0	0
Chifunfu	intervention	before	1	1	1
Chifunfu	intervention	before	1	1	1
Chifunfu	intervention	before	1	1	1
Chifunfu	intervention	before	1	0	0
Chifunfu	intervention	before	1	1	1
Chifunfu	intervention	before	1	0	0
Chifunfu	intervention	before	1	1	0
Chifunfu	intervention	before	1	1	1
Chifunfu	intervention	before	1	1	0
Chifunfu	intervention	before	1	1	1
Chifunfu	intervention	before	1	1	1
Chifunfu	intervention	before	1	0	1
Chifunfu	intervention	before	1	0	0
Chifunfu	intervention	before	1	0	1
Chifunfu	intervention	before	1	0	0
Chifunfu	intervention	before	1	0	0
Chifunfu	intervention	before	1	1	1
Chifunfu	intervention	before	1	0	1
Chifunfu	intervention	before	1	1	1
Chifunfu	intervention	before	1	1	1
Chifunfu	intervention	before	1	1	1
Chifunfu	intervention	before	1	0	1
Chifunfu	intervention	before	1	1	1
Chifunfu	intervention	before	1	1	1
Chifunfu	intervention	before	1	1	0
Chifunfu	intervention	before	1	1	1
Chifunfu	intervention	before	1	1	1
Chifunfu	intervention	before	1	1	1
Chifunfu	intervention	before	1	1	1
Chifunfu	intervention	before	1	1	1
Chifunfu	intervention	before	1	1	1
Chifunfu	intervention	before	1	1	1
Chifunfu	intervention	before	1	1	1
Chifunfu	intervention	before	1	1	1
Chifunfu	intervention	before	1	0	1
Chifunfu	intervention	before	1	1	1
Chifunfu	intervention	before	1	1	1
Chifunfu	intervention	before	1	1	1
Chifunfu	intervention	before	1	0	0
Chifunfu	intervention	before	1	1	1
Chifunfu	intervention	before	1	1	1
Chifunfu	intervention	before	1	1	1
Chifunfu	intervention	before	1	1	0
Chifunfu	intervention	before	1	0	1
Chifunfu	intervention	before	1	1	1
Chifunfu	intervention	before	1	1	1
Chifunfu	intervention	before	1	1	1
Chifunfu	intervention	before	1	1	1
Chifunfu	intervention	before	1	1	1
Chifunfu	intervention	before	1	1	1
Chifunfu	intervention	before	1	1	1
Chifunfu	intervention	before	1	1	1
Chifunfu	intervention	before	1	1	1
Chifunfu	intervention	before	1	1	1
Chifunfu	intervention	before	1	1	1
Chifunfu	intervention	before	1	1	0
Chifunfu	intervention	before	1	0	0
Chifunfu	intervention	before	1	0	1
Chifunfu	intervention	before	1	1	1
Chifunfu	intervention	before	1	1	1
Chifunfu	intervention	before	1	1	1
Chifunfu	intervention	before	1	0	0
Chifunfu	intervention	before	1	1	1
Chifunfu	intervention	before	1	1	1
Chifunfu	intervention	before	1	1	1
Chifunfu	intervention	before	1	1	1
Chifunfu	intervention	before	1	0	0
Chifunfu	intervention	before	1	1	1
Chifunfu	intervention	before	1	1	1
Chifunfu	intervention	before	1	1	1
Chifunfu	intervention	before	1	1	1
Chifunfu	intervention	before	1	0	0
Chifunfu	intervention	before	1	1	1
Chifunfu	intervention	before	1	1	1
Chifunfu	intervention	before	1	1	1
Chifunfu	intervention	before	1	0	0
Chifunfu	intervention	before	1	0	0
Chifunfu	intervention	before	1	1	1
Chifunfu	intervention	before	1	0	0
Chifunfu	intervention	before	1	1	0
Chifunfu	intervention	before	1	1	1
Chifunfu	intervention	before	1	1	1
Chifunfu	intervention	before	1	1	1
Chifunfu	intervention	before	1	1	0
Chifunfu	intervention	before	1	1	1
Chifunfu	intervention	before	1	0	0
Chifunfu	intervention	before	1	0	0
Chifunfu	intervention	before	1	1	1
Chifunfu	intervention	before	1	1	1
Igombe	control	before	1	0	1
Igombe	control	before	1	1	NA
Igombe	control	before	1	1	1
Igombe	control	before	1	1	1
Igombe	control	before	1	0	0
Igombe	control	before	1	1	0
Igombe	control	before	1	1	0
Igombe	control	before	1	1	NA
Igombe	control	before	1	1	0
Igombe	control	before	1	1	0
Igombe	control	before	1	1	0
Igombe	control	before	1	1	1
Igombe	control	before	1	1	1
Igombe	control	before	1	0	0
Igombe	control	before	1	0	0
Igombe	control	before	1	0	0
Igombe	control	before	1	0	0
Igombe	control	before	1	0	0
Igombe	control	before	1	0	1
Igombe	control	before	1	1	0
Igombe	control	before	1	1	1
Igombe	control	before	1	1	1
Igombe	control	before	1	0	1
Igombe	control	before	1	1	1
Igombe	control	before	1	0	1
Igombe	control	before	1	1	0
Igombe	control	before	1	1	1
Igombe	control	before	1	0	1
Igombe	control	before	1	1	NA
Igombe	control	before	1	1	0
Igombe	control	before	1	1	1
Igombe	control	before	1	1	0
Igombe	control	before	1	0	0
Igombe	control	before	1	1	0
Igombe	control	before	1	0	1
Igombe	control	before	1	0	1
Igombe	control	before	1	1	1
Igombe	control	before	1	0	1
Igombe	control	before	1	0	1
Igombe	control	before	1	0	1
Igombe	control	before	1	1	1
Igombe	control	before	1	1	0
Igombe	control	before	1	1	0
Igombe	control	before	1	0	0
Igombe	control	before	1	0	1
Igombe	control	before	1	1	1
Igombe	control	before	1	0	0
Igombe	control	before	1	0	1
Igombe	control	before	1	0	1
Igombe	control	before	1	0	0
Igombe	control	before	1	1	0
Igombe	control	before	1	0	0
Igombe	control	before	1	0	0
Igombe	control	before	1	0	0
Igombe	control	before	1	0	NA
Igombe	control	before	1	0	NA
Igombe	control	before	1	0	0
Igombe	control	before	1	0	0
Igombe	control	before	1	1	1
Igombe	control	before	1	1	1
Igombe	control	before	1	0	0
Igombe	control	before	1	0	0
Igombe	control	before	1	0	0
Igombe	control	before	1	1	0
Igombe	control	before	1	1	0
Igombe	control	before	1	0	0
Igombe	control	before	1	1	0
Igombe	control	before	1	1	1
Igombe	control	before	1	0	1
Igombe	control	before	1	1	1
Igombe	control	before	1	1	1
Igombe	control	before	1	0	1
Igombe	control	before	1	0	1
Igombe	control	before	1	0	1
Igombe	control	before	1	1	1
Igombe	control	before	1	1	1
Igombe	control	before	1	1	0
Igombe	control	before	1	1	0
Igombe	control	before	1	0	0
Igombe	control	before	1	0	1
Igombe	control	before	1	0	0
Igombe	control	before	1	1	1
Igombe	control	before	1	0	0
Igombe	control	before	1	0	0
Igombe	control	before	1	0	NA
Igombe	control	before	1	0	1
Igombe	control	before	1	1	1
Igombe	control	before	1	1	0
Igombe	control	before	1	1	0
Igombe	control	before	1	1	1
Igombe	control	before	1	1	0
Igombe	control	before	1	1	0
Igombe	control	before	1	0	0
Igombe	control	before	1	0	0
Igombe	control	before	1	0	0
Igombe	control	before	1	1	0
Igombe	control	before	1	1	1
Igombe	control	before	1	0	0
Igombe	control	before	1	1	1
Igombe	control	before	1	1	1
Chifunfu	intervention	after	2	0	NA
Chifunfu	intervention	after	2	0	NA
Chifunfu	intervention	after	2	0	NA
Chifunfu	intervention	after	2	0	NA
Chifunfu	intervention	after	2	0	NA
Chifunfu	intervention	after	2	0	NA
Chifunfu	intervention	after	2	0	NA
Chifunfu	intervention	after	2	1	NA
Chifunfu	intervention	after	2	0	NA
Chifunfu	intervention	after	2	1	NA
Chifunfu	intervention	after	2	0	NA
Chifunfu	intervention	after	2	1	NA
Chifunfu	intervention	after	2	1	NA
Chifunfu	intervention	after	2	0	NA
Chifunfu	intervention	after	2	0	NA
Chifunfu	intervention	after	2	0	NA
Chifunfu	intervention	after	2	0	NA
Chifunfu	intervention	after	2	0	NA
Chifunfu	intervention	after	2	0	NA
Chifunfu	intervention	after	2	0	NA
Chifunfu	intervention	after	2	0	NA
Chifunfu	intervention	after	2	1	NA
Chifunfu	intervention	after	2	1	NA
Chifunfu	intervention	after	2	1	NA
Chifunfu	intervention	after	2	1	NA
Chifunfu	intervention	after	2	1	NA
Chifunfu	intervention	after	2	1	NA
Chifunfu	intervention	after	2	1	NA
Chifunfu	intervention	after	2	0	NA
Chifunfu	intervention	after	2	0	NA
Chifunfu	intervention	after	2	0	NA
Chifunfu	intervention	after	2	1	NA
Chifunfu	intervention	after	2	0	NA
Chifunfu	intervention	after	2	1	NA
Chifunfu	intervention	after	2	1	NA
Chifunfu	intervention	after	2	0	NA
Chifunfu	intervention	after	2	0	NA
Chifunfu	intervention	after	2	1	NA
Chifunfu	intervention	after	2	0	NA
Chifunfu	intervention	after	2	0	NA
Chifunfu	intervention	after	2	0	NA
Chifunfu	intervention	after	2	0	NA
Chifunfu	intervention	after	2	0	NA
Chifunfu	intervention	after	2	0	NA
Chifunfu	intervention	after	2	1	NA
Chifunfu	intervention	after	2	0	NA
Chifunfu	intervention	after	2	0	NA
Chifunfu	intervention	after	2	1	NA
Chifunfu	intervention	after	2	0	NA
Chifunfu	intervention	after	2	0	NA
Chifunfu	intervention	after	2	0	NA
Chifunfu	intervention	after	2	0	NA
Chifunfu	intervention	after	2	0	NA
Chifunfu	intervention	after	2	0	NA
Chifunfu	intervention	after	2	0	NA
Chifunfu	intervention	after	2	0	NA
Chifunfu	intervention	after	2	0	NA
Chifunfu	intervention	after	2	0	NA
Chifunfu	intervention	after	2	1	NA
Chifunfu	intervention	after	2	0	NA
Chifunfu	intervention	after	2	1	NA
Chifunfu	intervention	after	2	1	NA
Chifunfu	intervention	after	2	0	NA
Chifunfu	intervention	after	2	1	NA
Chifunfu	intervention	after	2	0	NA
Chifunfu	intervention	after	2	0	NA
Chifunfu	intervention	after	2	0	NA
Chifunfu	intervention	after	2	0	NA
Chifunfu	intervention	after	2	0	NA
Chifunfu	intervention	after	2	0	NA
Chifunfu	intervention	after	2	0	NA
Chifunfu	intervention	after	2	0	NA
Chifunfu	intervention	after	2	1	NA
Chifunfu	intervention	after	2	0	NA
Chifunfu	intervention	after	2	0	NA
Chifunfu	intervention	after	2	1	NA
Chifunfu	intervention	after	2	1	NA
Chifunfu	intervention	after	2	0	NA
Chifunfu	intervention	after	2	0	NA
Chifunfu	intervention	after	2	0	NA
Chifunfu	intervention	after	2	0	NA
Chifunfu	intervention	after	2	0	NA
Chifunfu	intervention	after	2	0	NA
Chifunfu	intervention	after	2	0	NA
Chifunfu	intervention	after	2	1	NA
Chifunfu	intervention	after	2	0	NA
Chifunfu	intervention	after	2	0	NA
Chifunfu	intervention	after	2	0	NA
Chifunfu	intervention	after	2	0	NA
Chifunfu	intervention	after	2	0	NA
Chifunfu	intervention	after	2	0	NA
Chifunfu	intervention	after	2	0	NA
Chifunfu	intervention	after	2	0	NA
Chifunfu	intervention	after	2	0	NA
Chifunfu	intervention	after	2	0	NA
Chifunfu	intervention	after	2	1	NA
Chifunfu	intervention	after	2	0	NA
Chifunfu	intervention	after	2	1	NA
Chifunfu	intervention	after	2	0	NA
Sweya	intervention	after	2	0	NA
Sweya	intervention	after	2	0	NA
Sweya	intervention	after	2	0	NA
Sweya	intervention	after	2	0	NA
Sweya	intervention	after	2	0	NA
Sweya	intervention	after	2	0	NA
Sweya	intervention	after	2	0	NA
Sweya	intervention	after	2	0	NA
Sweya	intervention	after	2	0	NA
Sweya	intervention	after	2	0	NA
Sweya	intervention	after	2	0	NA
Sweya	intervention	after	2	0	NA
Sweya	intervention	after	2	0	NA
Sweya	intervention	after	2	0	NA
Sweya	intervention	after	2	0	NA
Sweya	intervention	after	2	0	NA
Sweya	intervention	after	2	0	NA
Sweya	intervention	after	2	0	NA
Sweya	intervention	after	2	0	NA
Sweya	intervention	after	2	0	NA
Sweya	intervention	after	2	0	NA
Sweya	intervention	after	2	0	NA
Sweya	intervention	after	2	0	NA
Sweya	intervention	after	2	0	NA
Sweya	intervention	after	2	0	NA
Sweya	intervention	after	2	0	NA
Sweya	intervention	after	2	0	NA
Sweya	intervention	after	2	0	NA
Sweya	intervention	after	2	0	NA
Sweya	intervention	after	2	0	NA
Sweya	intervention	after	2	0	NA
Sweya	intervention	after	2	0	NA
Sweya	intervention	after	2	1	NA
Sweya	intervention	after	2	0	NA
Sweya	intervention	after	2	0	NA
Sweya	intervention	after	2	0	NA
Sweya	intervention	after	2	0	NA
Sweya	intervention	after	2	0	NA
Sweya	intervention	after	2	0	NA
Sweya	intervention	after	2	0	NA
Sweya	intervention	after	2	0	NA
Sweya	intervention	after	2	0	NA
Sweya	intervention	after	2	0	NA
Sweya	intervention	after	2	0	NA
Sweya	intervention	after	2	0	NA
Sweya	intervention	after	2	0	NA
Sweya	intervention	after	2	0	NA
Sweya	intervention	after	2	0	NA
Sweya	intervention	after	2	0	NA
Sweya	intervention	after	2	0	NA
Sweya	intervention	after	2	0	NA
Sweya	intervention	after	2	0	NA
Sweya	intervention	after	2	0	NA
Sweya	intervention	after	2	0	NA
Sweya	intervention	after	2	0	NA
Sweya	intervention	after	2	0	NA
Sweya	intervention	after	2	0	NA
Sweya	intervention	after	2	0	NA
Sweya	intervention	after	2	0	NA
Sweya	intervention	after	2	0	NA
Sweya	intervention	after	2	0	NA
Sweya	intervention	after	2	0	NA
Sweya	intervention	after	2	0	NA
Sweya	intervention	after	2	0	NA
Sweya	intervention	after	2	1	NA
Sweya	intervention	after	2	0	NA
Sweya	intervention	after	2	0	NA
Sweya	intervention	after	2	0	NA
Sweya	intervention	after	2	0	NA
Sweya	intervention	after	2	0	NA
Sweya	intervention	after	2	0	NA
Sweya	intervention	after	2	0	NA
Sweya	intervention	after	2	0	NA
Sweya	intervention	after	2	0	NA
Sweya	intervention	after	2	0	NA
Sweya	intervention	after	2	0	NA
Sweya	intervention	after	2	0	NA
Sweya	intervention	after	2	0	NA
Sweya	intervention	after	2	0	NA
Sweya	intervention	after	2	0	NA
Sweya	intervention	after	2	0	NA
Sweya	intervention	after	2	0	NA
Sweya	intervention	after	2	0	NA
Sweya	intervention	after	2	0	NA
Sweya	intervention	after	2	0	NA
Sweya	intervention	after	2	1	NA
Sweya	intervention	after	2	0	NA
Sweya	intervention	after	2	0	NA
Sweya	intervention	after	2	0	NA
Sweya	intervention	after	2	0	NA
Sweya	intervention	after	2	0	NA
Sweya	intervention	after	2	0	NA
Sweya	intervention	after	2	0	NA
Sweya	intervention	after	2	0	NA
Sweya	intervention	after	2	0	NA
Sweya	intervention	after	2	0	NA
Sweya	intervention	after	2	0	NA
Sweya	intervention	after	2	0	NA
Kahumulo	intervention	after	2	0	NA
Kahumulo	intervention	after	2	0	NA
Kahumulo	intervention	after	2	0	NA
Kahumulo	intervention	after	2	1	NA
Kahumulo	intervention	after	2	0	NA
Kahumulo	intervention	after	2	0	NA
Kahumulo	intervention	after	2	0	NA
Kahumulo	intervention	after	2	0	NA
Kahumulo	intervention	after	2	0	NA
Kahumulo	intervention	after	2	1	NA
Kahumulo	intervention	after	2	0	NA
Kahumulo	intervention	after	2	0	NA
Kahumulo	intervention	after	2	0	NA
Kahumulo	intervention	after	2	0	NA
Kahumulo	intervention	after	2	0	NA
Kahumulo	intervention	after	2	0	NA
Kahumulo	intervention	after	2	0	NA
Kahumulo	intervention	after	2	0	NA
Kahumulo	intervention	after	2	0	NA
Kahumulo	intervention	after	2	0	NA
Kahumulo	intervention	after	2	0	NA
Kahumulo	intervention	after	2	0	NA
Kahumulo	intervention	after	2	0	NA
Kahumulo	intervention	after	2	0	NA
Kahumulo	intervention	after	2	0	NA
Kahumulo	intervention	after	2	0	NA
Kahumulo	intervention	after	2	0	NA
Kahumulo	intervention	after	2	0	NA
Kahumulo	intervention	after	2	0	NA
Kahumulo	intervention	after	2	0	NA
Kahumulo	intervention	after	2	0	NA
Kahumulo	intervention	after	2	0	NA
Kahumulo	intervention	after	2	0	NA
Kahumulo	intervention	after	2	0	NA
Kahumulo	intervention	after	2	1	NA
Kahumulo	intervention	after	2	0	NA
Kahumulo	intervention	after	2	0	NA
Kahumulo	intervention	after	2	0	NA
Kahumulo	intervention	after	2	0	NA
Kahumulo	intervention	after	2	0	NA
Kahumulo	intervention	after	2	0	NA
Kahumulo	intervention	after	2	0	NA
Kahumulo	intervention	after	2	0	NA
Kahumulo	intervention	after	2	1	NA
Kahumulo	intervention	after	2	1	NA
Kahumulo	intervention	after	2	0	NA
Kahumulo	intervention	after	2	0	NA
Kahumulo	intervention	after	2	0	NA
Kahumulo	intervention	after	2	0	NA
Kahumulo	intervention	after	2	0	NA
Kahumulo	intervention	after	2	0	NA
Kahumulo	intervention	after	2	0	NA
Kahumulo	intervention	after	2	1	NA
Kahumulo	intervention	after	2	0	NA
Kahumulo	intervention	after	2	0	NA
Kahumulo	intervention	after	2	0	NA
Kahumulo	intervention	after	2	0	NA
Kahumulo	intervention	after	2	0	NA
Kahumulo	intervention	after	2	1	NA
Kahumulo	intervention	after	2	0	NA
Kahumulo	intervention	after	2	1	NA
Kahumulo	intervention	after	2	1	NA
Kahumulo	intervention	after	2	1	NA
Kahumulo	intervention	after	2	0	NA
Kahumulo	intervention	after	2	0	NA
Kahumulo	intervention	after	2	0	NA
Kahumulo	intervention	after	2	0	NA
Kahumulo	intervention	after	2	0	NA
Kahumulo	intervention	after	2	0	NA
Kahumulo	intervention	after	2	0	NA
Kahumulo	intervention	after	2	0	NA
Kahumulo	intervention	after	2	1	NA
Kahumulo	intervention	after	2	0	NA
Kahumulo	intervention	after	2	1	NA
Kahumulo	intervention	after	2	0	NA
Kahumulo	intervention	after	2	0	NA
Kahumulo	intervention	after	2	0	NA
Kahumulo	intervention	after	2	0	NA
Kahumulo	intervention	after	2	0	NA
Kahumulo	intervention	after	2	1	NA
Kahumulo	intervention	after	2	0	NA
Kahumulo	intervention	after	2	1	NA
Kahumulo	intervention	after	2	0	NA
Kahumulo	intervention	after	2	1	NA
Kahumulo	intervention	after	2	0	NA
Kahumulo	intervention	after	2	0	NA
Kahumulo	intervention	after	2	0	NA
Kahumulo	intervention	after	2	0	NA
Kahumulo	intervention	after	2	0	NA
Kahumulo	intervention	after	2	1	NA
Bwina	control	after	2	1	NA
Bwina	control	after	2	1	NA
Bwina	control	after	2	0	NA
Bwina	control	after	2	0	NA
Bwina	control	after	2	0	NA
Bwina	control	after	2	0	NA
Bwina	control	after	2	1	NA
Bwina	control	after	2	1	NA
Bwina	control	after	2	1	NA
Bwina	control	after	2	0	NA
Bwina	control	after	2	0	NA
Bwina	control	after	2	1	NA
Bwina	control	after	2	0	NA
Bwina	control	after	2	1	NA
Bwina	control	after	2	0	NA
Bwina	control	after	2	0	NA
Bwina	control	after	2	0	NA
Bwina	control	after	2	0	NA
Bwina	control	after	2	0	NA
Bwina	control	after	2	1	NA
Bwina	control	after	2	1	NA
Bwina	control	after	2	1	NA
Bwina	control	after	2	0	NA
Bwina	control	after	2	0	NA
Bwina	control	after	2	0	NA
Bwina	control	after	2	1	NA
Bwina	control	after	2	1	NA
Bwina	control	after	2	0	NA
Bwina	control	after	2	1	NA
Bwina	control	after	2	0	NA
Bwina	control	after	2	0	NA
Bwina	control	after	2	0	NA
Bwina	control	after	2	0	NA
Bwina	control	after	2	0	NA
Bwina	control	after	2	1	NA
Bwina	control	after	2	1	NA
Bwina	control	after	2	1	NA
Bwina	control	after	2	1	NA
Bwina	control	after	2	0	NA
Bwina	control	after	2	0	NA
Bwina	control	after	2	0	NA
Bwina	control	after	2	1	NA
Bwina	control	after	2	1	NA
Bwina	control	after	2	0	NA
Bwina	control	after	2	0	NA
Bwina	control	after	2	0	NA
Bwina	control	after	2	1	NA
Bwina	control	after	2	0	NA
Bwina	control	after	2	0	NA
Bwina	control	after	2	0	NA
Bwina	control	after	2	0	NA
Bwina	control	after	2	1	NA
Bwina	control	after	2	0	NA
Bwina	control	after	2	1	NA
Bwina	control	after	2	0	NA
Bwina	control	after	2	0	NA
Bwina	control	after	2	0	NA
Bwina	control	after	2	1	NA
Bwina	control	after	2	0	NA
Bwina	control	after	2	0	NA
Bwina	control	after	2	1	NA
Bwina	control	after	2	1	NA
Bwina	control	after	2	0	NA
Bwina	control	after	2	1	NA
Bwina	control	after	2	0	NA
Bwina	control	after	2	0	NA
Bwina	control	after	2	1	NA
Bwina	control	after	2	1	NA
Bwina	control	after	2	0	NA
Bwina	control	after	2	0	NA
Bwina	control	after	2	0	NA
Bwina	control	after	2	1	NA
Bwina	control	after	2	0	NA
Bwina	control	after	2	0	NA
Bwina	control	after	2	0	NA
Bwina	control	after	2	0	NA
Bwina	control	after	2	0	NA
Bwina	control	after	2	0	NA
Bwina	control	after	2	0	NA
Bwina	control	after	2	0	NA
Bwina	control	after	2	0	NA
Bwina	control	after	2	0	NA
Bwina	control	after	2	0	NA
Bwina	control	after	2	1	NA
Bwina	control	after	2	0	NA
Bwina	control	after	2	0	NA
Bwina	control	after	2	0	NA
Bwina	control	after	2	1	NA
Bwina	control	after	2	1	NA
Bwina	control	after	2	1	NA
Bwina	control	after	2	1	NA
Bwina	control	after	2	1	NA
Bwina	control	after	2	1	NA
Bwina	control	after	2	0	NA
Bwina	control	after	2	1	NA
Bwina	control	after	2	0	NA
Bwina	control	after	2	0	NA
Bwina	control	after	2	0	NA
Bwina	control	after	2	0	NA
Bwina	control	after	2	0	NA
Ihale	control	after	2	0	NA
Ihale	control	after	2	0	NA
Ihale	control	after	2	0	NA
Ihale	control	after	2	0	NA
Ihale	control	after	2	0	NA
Ihale	control	after	2	1	NA
Ihale	control	after	2	1	NA
Ihale	control	after	2	1	NA
Ihale	control	after	2	0	NA
Ihale	control	after	2	1	NA
Ihale	control	after	2	1	NA
Ihale	control	after	2	0	NA
Ihale	control	after	2	0	NA
Ihale	control	after	2	1	NA
Ihale	control	after	2	1	NA
Ihale	control	after	2	1	NA
Ihale	control	after	2	1	NA
Ihale	control	after	2	1	NA
Ihale	control	after	2	0	NA
Ihale	control	after	2	1	NA
Ihale	control	after	2	1	NA
Ihale	control	after	2	0	NA
Ihale	control	after	2	0	NA
Ihale	control	after	2	1	NA
Ihale	control	after	2	1	NA
Ihale	control	after	2	1	NA
Ihale	control	after	2	1	NA
Ihale	control	after	2	1	NA
Ihale	control	after	2	0	NA
Ihale	control	after	2	0	NA
Ihale	control	after	2	0	NA
Ihale	control	after	2	0	NA
Ihale	control	after	2	1	NA
Ihale	control	after	2	1	NA
Ihale	control	after	2	0	NA
Ihale	control	after	2	1	NA
Ihale	control	after	2	1	NA
Ihale	control	after	2	1	NA
Ihale	control	after	2	1	NA
Ihale	control	after	2	1	NA
Ihale	control	after	2	1	NA
Ihale	control	after	2	0	NA
Ihale	control	after	2	1	NA
Ihale	control	after	2	1	NA
Ihale	control	after	2	1	NA
Ihale	control	after	2	1	NA
Ihale	control	after	2	0	NA
Ihale	control	after	2	0	NA
Ihale	control	after	2	1	NA
Ihale	control	after	2	1	NA
Ihale	control	after	2	1	NA
Ihale	control	after	2	0	NA
Ihale	control	after	2	0	NA
Ihale	control	after	2	1	NA
Ihale	control	after	2	0	NA
Ihale	control	after	2	0	NA
Ihale	control	after	2	0	NA
Ihale	control	after	2	1	NA
Ihale	control	after	2	0	NA
Ihale	control	after	2	0	NA
Ihale	control	after	2	0	NA
Ihale	control	after	2	0	NA
Ihale	control	after	2	0	NA
Ihale	control	after	2	1	NA
Ihale	control	after	2	1	NA
Ihale	control	after	2	0	NA
Ihale	control	after	2	1	NA
Ihale	control	after	2	0	NA
Ihale	control	after	2	1	NA
Ihale	control	after	2	1	NA
Ihale	control	after	2	0	NA
Ihale	control	after	2	0	NA
Ihale	control	after	2	0	NA
Ihale	control	after	2	0	NA
Ihale	control	after	2	0	NA
Ihale	control	after	2	0	NA
Ihale	control	after	2	0	NA
Ihale	control	after	2	0	NA
Ihale	control	after	2	0	NA
Ihale	control	after	2	0	NA
Ihale	control	after	2	0	NA
Ihale	control	after	2	0	NA
Ihale	control	after	2	0	NA
Ihale	control	after	2	1	NA
Ihale	control	after	2	0	NA
Ihale	control	after	2	0	NA
Ihale	control	after	2	1	NA
Ihale	control	after	2	0	NA
Ihale	control	after	2	0	NA
Ihale	control	after	2	1	NA
Ihale	control	after	2	0	NA
Ihale	control	after	2	0	NA
Ihale	control	after	2	0	NA
Ihale	control	after	2	0	NA
Ihale	control	after	2	0	NA
Ihale	control	after	2	0	NA
Ihale	control	after	2	1	NA
Ihale	control	after	2	0	NA
Ihale	control	after	2	1	NA
Ihale	control	after	2	0	NA
Ihale	control	after	2	1	NA
Ihale	control	after	2	0	NA
Ihale	control	after	2	0	NA
Ihale	control	after	2	0	NA
Ihale	control	after	2	0	NA
Ihale	control	after	2	1	NA
Ihale	control	after	2	0	NA
Ihale	control	after	2	1	NA
Ihale	control	after	2	0	NA
Ihale	control	after	2	0	NA
Ihale	control	after	2	0	NA
Ihale	control	after	2	0	NA
Ihale	control	after	2	0	NA
Kahumulo	intervention	after	2	0	NA
Kahumulo	intervention	after	2	1	NA
Kahumulo	intervention	after	2	0	NA
Sweya	intervention	after	2	0	NA
Sweya	intervention	after	2	0	NA
Sweya	intervention	after	2	0	NA
Sweya	intervention	after	2	0	NA
Sweya	intervention	after	2	0	NA
Sweya	intervention	after	2	0	NA
Sweya	intervention	after	2	0	NA
Sweya	intervention	after	2	0	NA
Sweya	intervention	after	2	0	NA
Sweya	intervention	after	2	0	NA
Sweya	intervention	after	2	0	NA
Sweya	intervention	after	2	0	NA
Sweya	intervention	after	2	0	NA
Sweya	intervention	after	2	0	NA
Sweya	intervention	after	2	0	NA
Sweya	intervention	after	2	0	NA
Sweya	intervention	after	2	0	NA
Sweya	intervention	after	2	0	NA
Sweya	intervention	after	2	0	NA
Sweya	intervention	after	2	0	NA
Sweya	intervention	after	2	0	NA
Bwina	control	after	2	1	NA
Chifunfu	intervention	after	2	0	NA
Chifunfu	intervention	after	2	1	NA
Chifunfu	intervention	after	2	0	NA
Chifunfu	intervention	after	2	0	NA
Chifunfu	intervention	after	2	1	NA
Chifunfu	intervention	after	2	1	NA
Chifunfu	intervention	after	2	0	NA
Chifunfu	intervention	after	2	1	NA
Chifunfu	intervention	after	2	0	NA
Chifunfu	intervention	after	2	1	NA
Chifunfu	intervention	after	2	1	NA
Chifunfu	intervention	after	2	1	NA
Chifunfu	intervention	after	2	0	NA
Chifunfu	intervention	after	2	1	NA
Chifunfu	intervention	after	2	0	NA
Chifunfu	intervention	after	2	0	NA
Chifunfu	intervention	after	2	0	NA
Chifunfu	intervention	after	2	0	NA
Chifunfu	intervention	after	2	1	NA
Chifunfu	intervention	after	2	1	NA
Chifunfu	intervention	after	2	1	NA
Chifunfu	intervention	after	2	1	NA
Chifunfu	intervention	after	2	1	NA
Chifunfu	intervention	after	2	0	NA
Chifunfu	intervention	after	2	1	NA
Bwina	control	after	2	0	NA
Bwina	control	after	2	0	NA
Bwina	control	after	2	0	NA
Bwina	control	after	2	1	NA
Bwina	control	after	2	0	NA
Bwina	control	after	2	0	NA
Chifunfu	intervention	after	3	0	NA
Chifunfu	intervention	after	3	0	NA
Chifunfu	intervention	after	3	0	NA
Chifunfu	intervention	after	3	0	NA
Chifunfu	intervention	after	3	0	NA
Chifunfu	intervention	after	3	0	NA
Chifunfu	intervention	after	3	0	NA
Chifunfu	intervention	after	3	1	NA
Chifunfu	intervention	after	3	0	NA
Chifunfu	intervention	after	3	1	NA
Chifunfu	intervention	after	3	0	NA
Chifunfu	intervention	after	3	1	NA
Chifunfu	intervention	after	3	1	NA
Chifunfu	intervention	after	3	0	NA
Chifunfu	intervention	after	3	0	NA
Chifunfu	intervention	after	3	0	NA
Chifunfu	intervention	after	3	0	NA
Chifunfu	intervention	after	3	0	NA
Chifunfu	intervention	after	3	0	NA
Chifunfu	intervention	after	3	0	NA
Chifunfu	intervention	after	3	0	NA
Chifunfu	intervention	after	3	0	NA
Chifunfu	intervention	after	3	1	NA
Chifunfu	intervention	after	3	1	NA
Chifunfu	intervention	after	3	1	NA
Chifunfu	intervention	after	3	1	NA
Chifunfu	intervention	after	3	1	NA
Chifunfu	intervention	after	3	1	NA
Chifunfu	intervention	after	3	0	NA
Chifunfu	intervention	after	3	0	NA
Chifunfu	intervention	after	3	0	NA
Chifunfu	intervention	after	3	1	NA
Chifunfu	intervention	after	3	0	NA
Chifunfu	intervention	after	3	1	NA
Chifunfu	intervention	after	3	1	NA
Chifunfu	intervention	after	3	0	NA
Chifunfu	intervention	after	3	0	NA
Chifunfu	intervention	after	3	1	NA
Chifunfu	intervention	after	3	0	NA
Chifunfu	intervention	after	3	0	NA
Chifunfu	intervention	after	3	0	NA
Chifunfu	intervention	after	3	0	NA
Chifunfu	intervention	after	3	0	NA
Chifunfu	intervention	after	3	0	NA
Chifunfu	intervention	after	3	1	NA
Chifunfu	intervention	after	3	0	NA
Chifunfu	intervention	after	3	0	NA
Chifunfu	intervention	after	3	1	NA
Chifunfu	intervention	after	3	0	NA
Chifunfu	intervention	after	3	0	NA
Chifunfu	intervention	after	3	0	NA
Chifunfu	intervention	after	3	0	NA
Chifunfu	intervention	after	3	0	NA
Chifunfu	intervention	after	3	0	NA
Chifunfu	intervention	after	3	0	NA
Chifunfu	intervention	after	3	0	NA
Chifunfu	intervention	after	3	0	NA
Chifunfu	intervention	after	3	0	NA
Chifunfu	intervention	after	3	1	NA
Chifunfu	intervention	after	3	0	NA
Chifunfu	intervention	after	3	1	NA
Chifunfu	intervention	after	3	1	NA
Chifunfu	intervention	after	3	1	NA
Chifunfu	intervention	after	3	0	NA
Chifunfu	intervention	after	3	0	NA
Chifunfu	intervention	after	3	0	NA
Chifunfu	intervention	after	3	0	NA
Chifunfu	intervention	after	3	0	NA
Chifunfu	intervention	after	3	0	NA
Chifunfu	intervention	after	3	0	NA
Chifunfu	intervention	after	3	0	NA
Chifunfu	intervention	after	3	0	NA
Chifunfu	intervention	after	3	1	NA
Chifunfu	intervention	after	3	0	NA
Chifunfu	intervention	after	3	0	NA
Chifunfu	intervention	after	3	0	NA
Chifunfu	intervention	after	3	1	NA
Chifunfu	intervention	after	3	0	NA
Chifunfu	intervention	after	3	0	NA
Chifunfu	intervention	after	3	0	NA
Chifunfu	intervention	after	3	0	NA
Chifunfu	intervention	after	3	0	NA
Chifunfu	intervention	after	3	1	NA
Chifunfu	intervention	after	3	0	NA
Chifunfu	intervention	after	3	1	NA
Chifunfu	intervention	after	3	0	NA
Chifunfu	intervention	after	3	0	NA
Chifunfu	intervention	after	3	0	NA
Chifunfu	intervention	after	3	0	NA
Chifunfu	intervention	after	3	0	NA
Chifunfu	intervention	after	3	0	NA
Chifunfu	intervention	after	3	0	NA
Chifunfu	intervention	after	3	0	NA
Chifunfu	intervention	after	3	0	NA
Chifunfu	intervention	after	3	0	NA
Chifunfu	intervention	after	3	1	NA
Chifunfu	intervention	after	3	0	NA
Chifunfu	intervention	after	3	1	NA
Chifunfu	intervention	after	3	0	NA
Sweya	intervention	after	3	0	NA
Sweya	intervention	after	3	0	NA
Sweya	intervention	after	3	0	NA
Sweya	intervention	after	3	0	NA
Sweya	intervention	after	3	0	NA
Sweya	intervention	after	3	0	NA
Sweya	intervention	after	3	0	NA
Sweya	intervention	after	3	0	NA
Sweya	intervention	after	3	0	NA
Sweya	intervention	after	3	0	NA
Sweya	intervention	after	3	0	NA
Sweya	intervention	after	3	0	NA
Sweya	intervention	after	3	0	NA
Sweya	intervention	after	3	0	NA
Sweya	intervention	after	3	0	NA
Sweya	intervention	after	3	0	NA
Sweya	intervention	after	3	0	NA
Sweya	intervention	after	3	0	NA
Sweya	intervention	after	3	0	NA
Sweya	intervention	after	3	0	NA
Sweya	intervention	after	3	0	NA
Sweya	intervention	after	3	0	NA
Sweya	intervention	after	3	0	NA
Sweya	intervention	after	3	0	NA
Sweya	intervention	after	3	0	NA
Sweya	intervention	after	3	0	NA
Sweya	intervention	after	3	0	NA
Sweya	intervention	after	3	0	NA
Sweya	intervention	after	3	0	NA
Sweya	intervention	after	3	0	NA
Sweya	intervention	after	3	0	NA
Sweya	intervention	after	3	0	NA
Sweya	intervention	after	3	0	NA
Sweya	intervention	after	3	0	NA
Sweya	intervention	after	3	0	NA
Sweya	intervention	after	3	0	NA
Sweya	intervention	after	3	0	NA
Sweya	intervention	after	3	0	NA
Sweya	intervention	after	3	0	NA
Sweya	intervention	after	3	0	NA
Sweya	intervention	after	3	0	NA
Sweya	intervention	after	3	0	NA
Sweya	intervention	after	3	0	NA
Sweya	intervention	after	3	0	NA
Sweya	intervention	after	3	0	NA
Sweya	intervention	after	3	0	NA
Sweya	intervention	after	3	0	NA
Sweya	intervention	after	3	0	NA
Sweya	intervention	after	3	0	NA
Sweya	intervention	after	3	0	NA
Sweya	intervention	after	3	0	NA
Sweya	intervention	after	3	0	NA
Sweya	intervention	after	3	0	NA
Sweya	intervention	after	3	0	NA
Sweya	intervention	after	3	0	NA
Sweya	intervention	after	3	0	NA
Sweya	intervention	after	3	0	NA
Sweya	intervention	after	3	0	NA
Sweya	intervention	after	3	0	NA
Sweya	intervention	after	3	0	NA
Sweya	intervention	after	3	0	NA
Sweya	intervention	after	3	0	NA
Sweya	intervention	after	3	0	NA
Sweya	intervention	after	3	0	NA
Sweya	intervention	after	3	1	NA
Sweya	intervention	after	3	0	NA
Sweya	intervention	after	3	0	NA
Sweya	intervention	after	3	0	NA
Sweya	intervention	after	3	0	NA
Sweya	intervention	after	3	0	NA
Sweya	intervention	after	3	0	NA
Sweya	intervention	after	3	0	NA
Sweya	intervention	after	3	0	NA
Sweya	intervention	after	3	0	NA
Sweya	intervention	after	3	0	NA
Sweya	intervention	after	3	0	NA
Sweya	intervention	after	3	0	NA
Sweya	intervention	after	3	0	NA
Sweya	intervention	after	3	0	NA
Sweya	intervention	after	3	0	NA
Sweya	intervention	after	3	1	NA
Sweya	intervention	after	3	0	NA
Sweya	intervention	after	3	0	NA
Sweya	intervention	after	3	0	NA
Sweya	intervention	after	3	0	NA
Sweya	intervention	after	3	1	NA
Sweya	intervention	after	3	0	NA
Sweya	intervention	after	3	0	NA
Sweya	intervention	after	3	0	NA
Sweya	intervention	after	3	0	NA
Sweya	intervention	after	3	0	NA
Sweya	intervention	after	3	0	NA
Sweya	intervention	after	3	0	NA
Sweya	intervention	after	3	0	NA
Sweya	intervention	after	3	0	NA
Sweya	intervention	after	3	0	NA
Sweya	intervention	after	3	0	NA
Sweya	intervention	after	3	0	NA
Kahumulo	intervention	after	3	0	NA
Kahumulo	intervention	after	3	0	NA
Kahumulo	intervention	after	3	0	NA
Kahumulo	intervention	after	3	1	NA
Kahumulo	intervention	after	3	0	NA
Kahumulo	intervention	after	3	0	NA
Kahumulo	intervention	after	3	0	NA
Kahumulo	intervention	after	3	0	NA
Kahumulo	intervention	after	3	0	NA
Kahumulo	intervention	after	3	1	NA
Kahumulo	intervention	after	3	0	NA
Kahumulo	intervention	after	3	0	NA
Kahumulo	intervention	after	3	0	NA
Kahumulo	intervention	after	3	0	NA
Kahumulo	intervention	after	3	0	NA
Kahumulo	intervention	after	3	0	NA
Kahumulo	intervention	after	3	0	NA
Kahumulo	intervention	after	3	0	NA
Kahumulo	intervention	after	3	0	NA
Kahumulo	intervention	after	3	0	NA
Kahumulo	intervention	after	3	0	NA
Kahumulo	intervention	after	3	0	NA
Kahumulo	intervention	after	3	0	NA
Kahumulo	intervention	after	3	0	NA
Kahumulo	intervention	after	3	0	NA
Kahumulo	intervention	after	3	0	NA
Kahumulo	intervention	after	3	0	NA
Kahumulo	intervention	after	3	0	NA
Kahumulo	intervention	after	3	0	NA
Kahumulo	intervention	after	3	0	NA
Kahumulo	intervention	after	3	0	NA
Kahumulo	intervention	after	3	0	NA
Kahumulo	intervention	after	3	0	NA
Kahumulo	intervention	after	3	0	NA
Kahumulo	intervention	after	3	1	NA
Kahumulo	intervention	after	3	0	NA
Kahumulo	intervention	after	3	0	NA
Kahumulo	intervention	after	3	0	NA
Kahumulo	intervention	after	3	0	NA
Kahumulo	intervention	after	3	0	NA
Kahumulo	intervention	after	3	0	NA
Kahumulo	intervention	after	3	0	NA
Kahumulo	intervention	after	3	0	NA
Kahumulo	intervention	after	3	1	NA
Kahumulo	intervention	after	3	1	NA
Kahumulo	intervention	after	3	0	NA
Kahumulo	intervention	after	3	0	NA
Kahumulo	intervention	after	3	0	NA
Kahumulo	intervention	after	3	0	NA
Kahumulo	intervention	after	3	0	NA
Kahumulo	intervention	after	3	0	NA
Kahumulo	intervention	after	3	0	NA
Kahumulo	intervention	after	3	1	NA
Kahumulo	intervention	after	3	0	NA
Kahumulo	intervention	after	3	0	NA
Kahumulo	intervention	after	3	0	NA
Kahumulo	intervention	after	3	0	NA
Kahumulo	intervention	after	3	0	NA
Kahumulo	intervention	after	3	1	NA
Kahumulo	intervention	after	3	0	NA
Kahumulo	intervention	after	3	0	NA
Kahumulo	intervention	after	3	1	NA
Kahumulo	intervention	after	3	1	NA
Kahumulo	intervention	after	3	0	NA
Kahumulo	intervention	after	3	0	NA
Kahumulo	intervention	after	3	0	NA
Kahumulo	intervention	after	3	1	NA
Kahumulo	intervention	after	3	0	NA
Kahumulo	intervention	after	3	0	NA
Kahumulo	intervention	after	3	0	NA
Kahumulo	intervention	after	3	0	NA
Kahumulo	intervention	after	3	1	NA
Kahumulo	intervention	after	3	0	NA
Kahumulo	intervention	after	3	1	NA
Kahumulo	intervention	after	3	0	NA
Kahumulo	intervention	after	3	0	NA
Kahumulo	intervention	after	3	0	NA
Kahumulo	intervention	after	3	0	NA
Kahumulo	intervention	after	3	0	NA
Kahumulo	intervention	after	3	1	NA
Kahumulo	intervention	after	3	0	NA
Kahumulo	intervention	after	3	1	NA
Kahumulo	intervention	after	3	0	NA
Kahumulo	intervention	after	3	1	NA
Kahumulo	intervention	after	3	0	NA
Kahumulo	intervention	after	3	0	NA
Kahumulo	intervention	after	3	0	NA
Kahumulo	intervention	after	3	0	NA
Kahumulo	intervention	after	3	0	NA
Kahumulo	intervention	after	3	1	NA
Bwina	control	after	3	1	NA
Bwina	control	after	3	0	NA
Bwina	control	after	3	1	NA
Bwina	control	after	3	0	NA
Bwina	control	after	3	0	NA
Bwina	control	after	3	0	NA
Bwina	control	after	3	1	NA
Bwina	control	after	3	1	NA
Bwina	control	after	3	0	NA
Bwina	control	after	3	0	NA
Bwina	control	after	3	0	NA
Bwina	control	after	3	1	NA
Bwina	control	after	3	0	NA
Bwina	control	after	3	1	NA
Bwina	control	after	3	0	NA
Bwina	control	after	3	0	NA
Bwina	control	after	3	0	NA
Bwina	control	after	3	0	NA
Bwina	control	after	3	0	NA
Bwina	control	after	3	0	NA
Bwina	control	after	3	1	NA
Bwina	control	after	3	0	NA
Bwina	control	after	3	1	NA
Bwina	control	after	3	0	NA
Bwina	control	after	3	0	NA
Bwina	control	after	3	0	NA
Bwina	control	after	3	1	NA
Bwina	control	after	3	0	NA
Bwina	control	after	3	1	NA
Bwina	control	after	3	0	NA
Bwina	control	after	3	0	NA
Bwina	control	after	3	0	NA
Bwina	control	after	3	0	NA
Bwina	control	after	3	0	NA
Bwina	control	after	3	1	NA
Bwina	control	after	3	1	NA
Bwina	control	after	3	1	NA
Bwina	control	after	3	1	NA
Bwina	control	after	3	0	NA
Bwina	control	after	3	0	NA
Bwina	control	after	3	0	NA
Bwina	control	after	3	1	NA
Bwina	control	after	3	0	NA
Bwina	control	after	3	0	NA
Bwina	control	after	3	0	NA
Bwina	control	after	3	0	NA
Bwina	control	after	3	0	NA
Bwina	control	after	3	0	NA
Bwina	control	after	3	0	NA
Bwina	control	after	3	0	NA
Bwina	control	after	3	0	NA
Bwina	control	after	3	0	NA
Bwina	control	after	3	0	NA
Bwina	control	after	3	1	NA
Bwina	control	after	3	0	NA
Bwina	control	after	3	0	NA
Bwina	control	after	3	0	NA
Bwina	control	after	3	1	NA
Bwina	control	after	3	0	NA
Bwina	control	after	3	0	NA
Bwina	control	after	3	1	NA
Bwina	control	after	3	1	NA
Bwina	control	after	3	0	NA
Bwina	control	after	3	1	NA
Bwina	control	after	3	0	NA
Bwina	control	after	3	0	NA
Bwina	control	after	3	1	NA
Bwina	control	after	3	1	NA
Bwina	control	after	3	0	NA
Bwina	control	after	3	0	NA
Bwina	control	after	3	0	NA
Bwina	control	after	3	1	NA
Bwina	control	after	3	0	NA
Bwina	control	after	3	0	NA
Bwina	control	after	3	0	NA
Bwina	control	after	3	0	NA
Bwina	control	after	3	0	NA
Bwina	control	after	3	0	NA
Bwina	control	after	3	0	NA
Bwina	control	after	3	0	NA
Bwina	control	after	3	0	NA
Bwina	control	after	3	0	NA
Bwina	control	after	3	0	NA
Bwina	control	after	3	1	NA
Bwina	control	after	3	0	NA
Bwina	control	after	3	0	NA
Bwina	control	after	3	0	NA
Bwina	control	after	3	1	NA
Bwina	control	after	3	1	NA
Bwina	control	after	3	1	NA
Bwina	control	after	3	1	NA
Bwina	control	after	3	0	NA
Bwina	control	after	3	1	NA
Bwina	control	after	3	0	NA
Bwina	control	after	3	1	NA
Bwina	control	after	3	0	NA
Bwina	control	after	3	0	NA
Bwina	control	after	3	0	NA
Bwina	control	after	3	0	NA
Bwina	control	after	3	0	NA
Ihale	control	after	3	1	NA
Ihale	control	after	3	0	NA
Ihale	control	after	3	0	NA
Ihale	control	after	3	0	NA
Ihale	control	after	3	0	NA
Ihale	control	after	3	1	NA
Ihale	control	after	3	1	NA
Ihale	control	after	3	0	NA
Ihale	control	after	3	0	NA
Ihale	control	after	3	1	NA
Ihale	control	after	3	1	NA
Ihale	control	after	3	0	NA
Ihale	control	after	3	1	NA
Ihale	control	after	3	1	NA
Ihale	control	after	3	1	NA
Ihale	control	after	3	1	NA
Ihale	control	after	3	0	NA
Ihale	control	after	3	1	NA
Ihale	control	after	3	0	NA
Ihale	control	after	3	1	NA
Ihale	control	after	3	1	NA
Ihale	control	after	3	0	NA
Ihale	control	after	3	0	NA
Ihale	control	after	3	1	NA
Ihale	control	after	3	1	NA
Ihale	control	after	3	1	NA
Ihale	control	after	3	1	NA
Ihale	control	after	3	1	NA
Ihale	control	after	3	0	NA
Ihale	control	after	3	0	NA
Ihale	control	after	3	0	NA
Ihale	control	after	3	0	NA
Ihale	control	after	3	1	NA
Ihale	control	after	3	1	NA
Ihale	control	after	3	0	NA
Ihale	control	after	3	1	NA
Ihale	control	after	3	1	NA
Ihale	control	after	3	1	NA
Ihale	control	after	3	1	NA
Ihale	control	after	3	1	NA
Ihale	control	after	3	1	NA
Ihale	control	after	3	0	NA
Ihale	control	after	3	1	NA
Ihale	control	after	3	1	NA
Ihale	control	after	3	1	NA
Ihale	control	after	3	1	NA
Ihale	control	after	3	0	NA
Ihale	control	after	3	0	NA
Ihale	control	after	3	1	NA
Ihale	control	after	3	1	NA
Ihale	control	after	3	1	NA
Ihale	control	after	3	0	NA
Ihale	control	after	3	0	NA
Ihale	control	after	3	0	NA
Ihale	control	after	3	0	NA
Ihale	control	after	3	0	NA
Ihale	control	after	3	0	NA
Ihale	control	after	3	0	NA
Ihale	control	after	3	0	NA
Ihale	control	after	3	0	NA
Ihale	control	after	3	0	NA
Ihale	control	after	3	0	NA
Ihale	control	after	3	0	NA
Ihale	control	after	3	1	NA
Ihale	control	after	3	1	NA
Ihale	control	after	3	0	NA
Ihale	control	after	3	1	NA
Ihale	control	after	3	0	NA
Ihale	control	after	3	1	NA
Ihale	control	after	3	0	NA
Ihale	control	after	3	1	NA
Ihale	control	after	3	0	NA
Ihale	control	after	3	0	NA
Ihale	control	after	3	0	NA
Ihale	control	after	3	0	NA
Ihale	control	after	3	0	NA
Ihale	control	after	3	0	NA
Ihale	control	after	3	0	NA
Ihale	control	after	3	0	NA
Ihale	control	after	3	0	NA
Ihale	control	after	3	0	NA
Ihale	control	after	3	0	NA
Ihale	control	after	3	0	NA
Ihale	control	after	3	0	NA
Ihale	control	after	3	0	NA
Ihale	control	after	3	0	NA
Ihale	control	after	3	1	NA
Ihale	control	after	3	0	NA
Ihale	control	after	3	0	NA
Ihale	control	after	3	1	NA
Ihale	control	after	3	0	NA
Ihale	control	after	3	0	NA
Ihale	control	after	3	0	NA
Ihale	control	after	3	0	NA
Ihale	control	after	3	0	NA
Ihale	control	after	3	0	NA
Ihale	control	after	3	1	NA
Ihale	control	after	3	0	NA
Ihale	control	after	3	1	NA
Ihale	control	after	3	0	NA
Ihale	control	after	3	1	NA
Ihale	control	after	3	0	NA
Ihale	control	after	3	0	NA
Ihale	control	after	3	0	NA
Ihale	control	after	3	0	NA
Ihale	control	after	3	1	NA
Ihale	control	after	3	0	NA
Ihale	control	after	3	1	NA
Ihale	control	after	3	0	NA
Ihale	control	after	3	0	NA
Ihale	control	after	3	0	NA
Ihale	control	after	3	0	NA
Ihale	control	after	3	0	NA
Kahumulo	intervention	after	3	0	NA
Kahumulo	intervention	after	3	0	NA
Kahumulo	intervention	after	3	0	NA
Sweya	intervention	after	3	0	NA
Sweya	intervention	after	3	0	NA
Sweya	intervention	after	3	0	NA
Sweya	intervention	after	3	0	NA
Sweya	intervention	after	3	0	NA
Sweya	intervention	after	3	0	NA
Sweya	intervention	after	3	0	NA
Sweya	intervention	after	3	0	NA
Sweya	intervention	after	3	0	NA
Sweya	intervention	after	3	0	NA
Sweya	intervention	after	3	0	NA
Sweya	intervention	after	3	0	NA
Sweya	intervention	after	3	0	NA
Sweya	intervention	after	3	0	NA
Sweya	intervention	after	3	0	NA
Sweya	intervention	after	3	0	NA
Sweya	intervention	after	3	0	NA
Sweya	intervention	after	3	0	NA
Sweya	intervention	after	3	0	NA
Sweya	intervention	after	3	0	NA
Sweya	intervention	after	3	0	NA
Bwina	control	after	3	1	NA
Chifunfu	intervention	after	3	0	NA
Chifunfu	intervention	after	3	0	NA
Chifunfu	intervention	after	3	0	NA
Chifunfu	intervention	after	3	0	NA
Chifunfu	intervention	after	3	1	NA
Chifunfu	intervention	after	3	1	NA
Chifunfu	intervention	after	3	0	NA
Chifunfu	intervention	after	3	1	NA
Chifunfu	intervention	after	3	0	NA
Chifunfu	intervention	after	3	1	NA
Chifunfu	intervention	after	3	1	NA
Chifunfu	intervention	after	3	1	NA
Chifunfu	intervention	after	3	0	NA
Chifunfu	intervention	after	3	0	NA
Chifunfu	intervention	after	3	1	NA
Chifunfu	intervention	after	3	0	NA
Chifunfu	intervention	after	3	0	NA
Chifunfu	intervention	after	3	0	NA
Chifunfu	intervention	after	3	1	NA
Chifunfu	intervention	after	3	1	NA
Chifunfu	intervention	after	3	1	NA
Chifunfu	intervention	after	3	1	NA
Chifunfu	intervention	after	3	1	NA
Chifunfu	intervention	after	3	0	NA
Chifunfu	intervention	after	3	1	NA
Bwina	control	after	3	0	NA
Bwina	control	after	3	0	NA
Bwina	control	after	3	0	NA
Bwina	control	after	3	1	NA
Bwina	control	after	3	0	NA
Bwina	control	after	3	0	NA
