# Supplementary material for: Stocking African catfish in Lake Victoria provides effective biocontrol of snail vectors of Schistosoma mansoni
Source: PLoS Negl Trop Dis. 2025 Sep 3;19(9):e0013490. doi: 10.1371/journal.pntd.0013490 (PMC12419634; doi:10.1371/journal.pntd.0013490)
Supplement: S3 Data — Contains egg count data for school-aged children (SAC) for infection intensity modelling. Key columns include: Site.type (intervention or control), Period (before or after stocking), Area (study area), Egg.counts (number of eggs counted), and Slides (number of slides examined). (CSV) [file pntd.0013490.s004.csv]

Site.type	Period	Stool	Slides	Egg.counts	Area
control	before	1	2	0	Ihale
control	before	1	2	28	Ihale
control	before	1	2	0	Ihale
control	before	1	2	0	Ihale
control	before	1	2	0	Ihale
control	before	1	2	0	Ihale
control	before	1	2	3	Ihale
control	before	1	2	11	Ihale
control	before	1	2	9	Ihale
control	before	1	2	0	Ihale
control	before	1	2	0	Ihale
control	before	1	2	0	Ihale
control	before	1	2	54	Ihale
control	before	1	2	50	Ihale
control	before	1	2	0	Ihale
control	before	1	2	11	Ihale
control	before	1	2	9	Ihale
control	before	1	2	13	Ihale
control	before	1	2	0	Ihale
control	before	1	2	61	Ihale
control	before	1	2	1	Ihale
control	before	1	2	32	Ihale
control	before	1	2	2	Ihale
control	before	1	2	4	Ihale
control	before	1	2	0	Ihale
control	before	1	2	6	Ihale
control	before	1	2	51	Ihale
control	before	1	2	10	Ihale
control	before	1	2	0	Ihale
control	before	1	2	24	Ihale
control	before	1	2	8	Ihale
control	before	1	2	2	Ihale
control	before	1	2	15	Ihale
control	before	1	2	41	Ihale
control	before	1	2	31	Ihale
control	before	1	2	3	Ihale
control	before	1	2	146	Ihale
control	before	1	2	212	Ihale
control	before	1	2	0	Ihale
control	before	1	2	23	Ihale
control	before	1	2	23	Ihale
control	before	1	2	0	Ihale
control	before	1	2	17	Ihale
control	before	1	2	1	Ihale
control	before	1	2	14	Ihale
control	before	1	2	16	Ihale
control	before	1	2	2	Ihale
control	before	1	2	42	Ihale
control	before	1	2	3	Ihale
control	before	1	2	0	Ihale
control	before	1	2	0	Ihale
control	before	1	2	0	Ihale
control	before	1	2	0	Ihale
control	before	1	2	11	Ihale
control	before	1	2	0	Ihale
control	before	1	2	0	Ihale
control	before	1	2	39	Ihale
control	before	1	2	26	Ihale
control	before	1	2	0	Ihale
control	before	1	2	17	Ihale
control	before	1	2	0	Ihale
control	before	1	2	14	Ihale
control	before	1	2	25	Ihale
control	before	1	2	0	Ihale
control	before	1	2	4	Ihale
control	before	1	2	0	Ihale
control	before	1	2	0	Ihale
control	before	1	2	21	Ihale
control	before	1	2	10	Ihale
control	before	1	2	0	Ihale
control	before	1	2	3	Ihale
control	before	1	2	32	Ihale
control	before	1	2	0	Ihale
control	before	1	2	84	Ihale
control	before	1	2	20	Ihale
control	before	1	2	0	Ihale
control	before	1	2	17	Ihale
control	before	1	2	0	Ihale
control	before	1	2	0	Ihale
control	before	1	2	0	Ihale
control	before	1	2	8	Ihale
control	before	1	2	3	Ihale
control	before	1	2	1	Ihale
control	before	1	2	0	Ihale
control	before	1	2	4	Ihale
control	before	1	2	2	Ihale
control	before	1	2	0	Ihale
control	before	1	2	0	Ihale
control	before	1	2	13	Ihale
control	before	1	2	44	Ihale
control	before	1	2	0	Ihale
control	before	1	2	3	Ihale
control	before	1	2	7	Ihale
control	before	1	2	16	Ihale
control	before	1	2	15	Ihale
control	before	1	2	0	Ihale
control	before	1	2	0	Ihale
control	before	1	2	0	Ihale
control	before	1	2	7	Ihale
control	before	1	2	22	Ihale
intervention	before	1	2	0	Sweya
intervention	before	1	2	0	Sweya
intervention	before	1	2	0	Sweya
intervention	before	1	2	0	Sweya
intervention	before	1	2	0	Sweya
intervention	before	1	2	0	Sweya
intervention	before	1	2	0	Sweya
intervention	before	1	2	0	Sweya
intervention	before	1	2	0	Sweya
intervention	before	1	2	0	Sweya
intervention	before	1	2	0	Sweya
intervention	before	1	2	0	Sweya
intervention	before	1	2	0	Sweya
intervention	before	1	2	0	Sweya
intervention	before	1	2	0	Sweya
intervention	before	1	2	0	Sweya
intervention	before	1	2	0	Sweya
intervention	before	1	2	0	Sweya
intervention	before	1	2	0	Sweya
intervention	before	1	2	0	Sweya
intervention	before	1	2	0	Sweya
intervention	before	1	2	0	Sweya
intervention	before	1	2	0	Sweya
intervention	before	1	2	0	Sweya
intervention	before	1	2	0	Sweya
intervention	before	1	2	0	Sweya
intervention	before	1	2	0	Sweya
intervention	before	1	2	0	Sweya
intervention	before	1	2	0	Sweya
intervention	before	1	2	0	Sweya
intervention	before	1	2	0	Sweya
intervention	before	1	2	4	Sweya
intervention	before	1	2	0	Sweya
intervention	before	1	2	0	Sweya
intervention	before	1	2	0	Sweya
intervention	before	1	2	0	Sweya
intervention	before	1	2	0	Sweya
intervention	before	1	2	0	Sweya
intervention	before	1	2	0	Sweya
intervention	before	1	2	0	Sweya
intervention	before	1	2	0	Sweya
intervention	before	1	2	0	Sweya
intervention	before	1	2	0	Sweya
intervention	before	1	2	0	Sweya
intervention	before	1	2	0	Sweya
intervention	before	1	2	0	Sweya
intervention	before	1	2	0	Sweya
intervention	before	1	2	0	Sweya
intervention	before	1	2	0	Sweya
intervention	before	1	2	0	Sweya
intervention	before	1	2	0	Sweya
intervention	before	1	2	0	Sweya
intervention	before	1	2	0	Sweya
intervention	before	1	2	0	Sweya
intervention	before	1	2	0	Sweya
intervention	before	1	2	0	Sweya
intervention	before	1	2	0	Sweya
intervention	before	1	2	0	Sweya
intervention	before	1	2	0	Sweya
intervention	before	1	2	0	Sweya
intervention	before	1	2	0	Sweya
intervention	before	1	2	0	Sweya
intervention	before	1	2	2	Sweya
intervention	before	1	2	0	Sweya
intervention	before	1	2	0	Sweya
intervention	before	1	2	0	Sweya
intervention	before	1	2	0	Sweya
intervention	before	1	2	0	Sweya
intervention	before	1	2	0	Sweya
intervention	before	1	2	0	Sweya
intervention	before	1	2	0	Sweya
intervention	before	1	2	1	Sweya
intervention	before	1	2	0	Sweya
intervention	before	1	2	0	Sweya
intervention	before	1	2	0	Sweya
intervention	before	1	2	0	Sweya
intervention	before	1	2	0	Sweya
intervention	before	1	2	0	Sweya
intervention	before	1	2	0	Sweya
intervention	before	1	2	0	Sweya
intervention	before	1	2	0	Sweya
intervention	before	1	2	0	Sweya
intervention	before	1	2	0	Sweya
intervention	before	1	2	0	Sweya
intervention	before	1	2	0	Sweya
intervention	before	1	2	0	Sweya
intervention	before	1	2	0	Sweya
intervention	before	1	2	0	Sweya
intervention	before	1	2	0	Sweya
intervention	before	1	2	0	Sweya
intervention	before	1	2	0	Sweya
intervention	before	1	2	8	Sweya
intervention	before	1	2	0	Sweya
intervention	before	1	2	0	Sweya
intervention	before	1	2	0	Sweya
intervention	before	1	2	0	Sweya
intervention	before	1	2	0	Sweya
intervention	before	1	2	0	Sweya
intervention	before	1	2	0	Sweya
intervention	before	1	2	0	Sweya
control	before	1	2	2	Bwina
control	before	1	2	0	Bwina
control	before	1	2	2	Bwina
control	before	1	2	0	Bwina
control	before	1	2	27	Bwina
control	before	1	2	0	Bwina
control	before	1	2	1	Bwina
control	before	1	2	1	Bwina
control	before	1	2	0	Bwina
control	before	1	2	7	Bwina
control	before	1	2	15	Bwina
control	before	1	2	0	Bwina
control	before	1	2	0	Bwina
control	before	1	2	2	Bwina
control	before	1	2	0	Bwina
control	before	1	2	0	Bwina
control	before	1	2	2	Bwina
control	before	1	2	0	Bwina
control	before	1	2	0	Bwina
control	before	1	2	0	Bwina
control	before	1	2	5	Bwina
control	before	1	2	0	Bwina
control	before	1	2	0	Bwina
control	before	1	2	4	Bwina
control	before	1	2	0	Bwina
control	before	1	2	1	Bwina
control	before	1	2	0	Bwina
control	before	1	2	0	Bwina
control	before	1	2	5	Bwina
control	before	1	2	0	Bwina
control	before	1	2	15	Bwina
control	before	1	2	3	Bwina
control	before	1	2	2	Bwina
control	before	1	2	0	Bwina
control	before	1	2	0	Bwina
control	before	1	2	0	Bwina
control	before	1	2	3	Bwina
control	before	1	2	0	Bwina
control	before	1	2	1	Bwina
control	before	1	2	7	Bwina
control	before	1	2	55	Bwina
control	before	1	2	21	Bwina
control	before	1	2	0	Bwina
control	before	1	2	0	Bwina
control	before	1	2	0	Bwina
control	before	1	2	0	Bwina
control	before	1	2	3	Bwina
control	before	1	2	1	Bwina
control	before	1	2	22	Bwina
control	before	1	2	5	Bwina
control	before	1	2	0	Bwina
control	before	1	2	0	Bwina
control	before	1	2	0	Bwina
control	before	1	2	0	Bwina
control	before	1	2	0	Bwina
control	before	1	2	0	Bwina
control	before	1	2	8	Bwina
control	before	1	2	0	Bwina
control	before	1	2	1	Bwina
control	before	1	2	0	Bwina
control	before	1	2	3	Bwina
control	before	1	2	1	Bwina
control	before	1	2	0	Bwina
control	before	1	2	4	Bwina
control	before	1	2	1	Bwina
control	before	1	2	0	Bwina
control	before	1	2	0	Bwina
control	before	1	2	0	Bwina
control	before	1	2	0	Bwina
control	before	1	2	7	Bwina
control	before	1	2	0	Bwina
control	before	1	2	3	Bwina
control	before	1	2	23	Bwina
control	before	1	2	14	Bwina
control	before	1	2	0	Bwina
control	before	1	2	0	Bwina
control	before	1	2	1	Bwina
control	before	1	2	8	Bwina
control	before	1	2	2	Bwina
control	before	1	2	0	Bwina
control	before	1	2	0	Bwina
control	before	1	2	0	Bwina
control	before	1	2	2	Bwina
control	before	1	2	0	Bwina
control	before	1	2	5	Bwina
control	before	1	2	1	Bwina
control	before	1	2	0	Bwina
control	before	1	2	0	Bwina
control	before	1	2	1	Bwina
control	before	1	2	0	Bwina
control	before	1	2	5	Bwina
control	before	1	2	6	Bwina
control	before	1	2	0	Bwina
control	before	1	2	0	Bwina
control	before	1	2	0	Bwina
control	before	1	2	0	Bwina
control	before	1	2	0	Bwina
control	before	1	2	0	Bwina
control	before	1	2	14	Bwina
control	before	1	2	0	Bwina
intervention	before	1	2	0	Kahumulo
intervention	before	1	2	12	Kahumulo
intervention	before	1	2	1	Kahumulo
intervention	before	1	2	0	Kahumulo
intervention	before	1	2	0	Kahumulo
intervention	before	1	2	0	Kahumulo
intervention	before	1	2	0	Kahumulo
intervention	before	1	2	0	Kahumulo
intervention	before	1	2	3	Kahumulo
intervention	before	1	2	0	Kahumulo
intervention	before	1	2	0	Kahumulo
intervention	before	1	2	2	Kahumulo
intervention	before	1	2	0	Kahumulo
intervention	before	1	2	0	Kahumulo
intervention	before	1	2	0	Kahumulo
intervention	before	1	2	0	Kahumulo
intervention	before	1	2	0	Kahumulo
intervention	before	1	2	0	Kahumulo
intervention	before	1	2	0	Kahumulo
intervention	before	1	2	0	Kahumulo
intervention	before	1	2	0	Kahumulo
intervention	before	1	2	0	Kahumulo
intervention	before	1	2	0	Kahumulo
intervention	before	1	2	0	Kahumulo
intervention	before	1	2	0	Kahumulo
intervention	before	1	2	5	Kahumulo
intervention	before	1	2	0	Kahumulo
intervention	before	1	2	0	Kahumulo
intervention	before	1	2	0	Kahumulo
intervention	before	1	2	0	Kahumulo
intervention	before	1	2	0	Kahumulo
intervention	before	1	2	0	Kahumulo
intervention	before	1	2	0	Kahumulo
intervention	before	1	2	0	Kahumulo
intervention	before	1	2	0	Kahumulo
intervention	before	1	2	0	Kahumulo
intervention	before	1	2	0	Kahumulo
intervention	before	1	2	2	Kahumulo
intervention	before	1	2	1	Kahumulo
intervention	before	1	2	0	Kahumulo
intervention	before	1	2	1	Kahumulo
intervention	before	1	2	0	Kahumulo
intervention	before	1	2	0	Kahumulo
intervention	before	1	2	12	Kahumulo
intervention	before	1	2	0	Kahumulo
intervention	before	1	2	0	Kahumulo
intervention	before	1	2	0	Kahumulo
intervention	before	1	2	0	Kahumulo
intervention	before	1	2	0	Kahumulo
intervention	before	1	2	0	Kahumulo
intervention	before	1	2	0	Kahumulo
intervention	before	1	2	0	Kahumulo
intervention	before	1	2	0	Kahumulo
intervention	before	1	2	0	Kahumulo
intervention	before	1	2	0	Kahumulo
intervention	before	1	2	14	Kahumulo
intervention	before	1	2	2	Kahumulo
intervention	before	1	2	0	Kahumulo
intervention	before	1	2	0	Kahumulo
intervention	before	1	2	0	Kahumulo
intervention	before	1	2	0	Kahumulo
intervention	before	1	2	0	Kahumulo
intervention	before	1	2	0	Kahumulo
intervention	before	1	2	0	Kahumulo
intervention	before	1	2	0	Kahumulo
intervention	before	1	2	0	Kahumulo
intervention	before	1	2	0	Kahumulo
intervention	before	1	2	0	Kahumulo
intervention	before	1	2	0	Kahumulo
intervention	before	1	2	0	Kahumulo
intervention	before	1	2	0	Kahumulo
intervention	before	1	2	0	Kahumulo
intervention	before	1	2	0	Kahumulo
intervention	before	1	2	0	Kahumulo
intervention	before	1	2	1	Kahumulo
intervention	before	1	2	0	Kahumulo
intervention	before	1	2	0	Kahumulo
intervention	before	1	2	0	Kahumulo
intervention	before	1	2	0	Kahumulo
intervention	before	1	2	0	Kahumulo
intervention	before	1	2	0	Kahumulo
intervention	before	1	2	0	Kahumulo
intervention	before	1	2	0	Kahumulo
intervention	before	1	2	0	Kahumulo
intervention	before	1	2	3	Kahumulo
intervention	before	1	2	0	Kahumulo
intervention	before	1	2	0	Kahumulo
intervention	before	1	2	2	Kahumulo
intervention	before	1	2	0	Kahumulo
intervention	before	1	2	0	Kahumulo
intervention	before	1	2	2	Kahumulo
intervention	before	1	2	0	Kahumulo
intervention	before	1	2	0	Kahumulo
intervention	before	1	2	0	Kahumulo
intervention	before	1	2	0	Kahumulo
intervention	before	1	2	0	Kahumulo
intervention	before	1	2	0	Kahumulo
intervention	before	1	2	0	Kahumulo
intervention	before	1	2	0	Kahumulo
intervention	before	1	2	0	Kahumulo
intervention	before	1	2	1	Chifunfu
intervention	before	1	2	0	Chifunfu
intervention	before	1	2	30	Chifunfu
intervention	before	1	2	10	Chifunfu
intervention	before	1	2	9	Chifunfu
intervention	before	1	2	15	Chifunfu
intervention	before	1	2	0	Chifunfu
intervention	before	1	2	0	Chifunfu
intervention	before	1	2	7	Chifunfu
intervention	before	1	2	3	Chifunfu
intervention	before	1	2	0	Chifunfu
intervention	before	1	2	1	Chifunfu
intervention	before	1	2	4	Chifunfu
intervention	before	1	2	8	Chifunfu
intervention	before	1	2	0	Chifunfu
intervention	before	1	2	12	Chifunfu
intervention	before	1	2	0	Chifunfu
intervention	before	1	2	1	Chifunfu
intervention	before	1	2	3	Chifunfu
intervention	before	1	2	1	Chifunfu
intervention	before	1	2	11	Chifunfu
intervention	before	1	2	2	Chifunfu
intervention	before	1	2	0	Chifunfu
intervention	before	1	2	0	Chifunfu
intervention	before	1	2	0	Chifunfu
intervention	before	1	2	0	Chifunfu
intervention	before	1	2	0	Chifunfu
intervention	before	1	2	5	Chifunfu
intervention	before	1	2	0	Chifunfu
intervention	before	1	2	2	Chifunfu
intervention	before	1	2	32	Chifunfu
intervention	before	1	2	18	Chifunfu
intervention	before	1	2	0	Chifunfu
intervention	before	1	2	73	Chifunfu
intervention	before	1	2	8	Chifunfu
intervention	before	1	2	3	Chifunfu
intervention	before	1	2	39	Chifunfu
intervention	before	1	2	52	Chifunfu
intervention	before	1	2	16	Chifunfu
intervention	before	1	2	6	Chifunfu
intervention	before	1	2	2	Chifunfu
intervention	before	1	2	5	Chifunfu
intervention	before	1	2	4	Chifunfu
intervention	before	1	2	4	Chifunfu
intervention	before	1	2	1	Chifunfu
intervention	before	1	2	0	Chifunfu
intervention	before	1	2	20	Chifunfu
intervention	before	1	2	29	Chifunfu
intervention	before	1	2	19	Chifunfu
intervention	before	1	2	0	Chifunfu
intervention	before	1	2	2	Chifunfu
intervention	before	1	2	1	Chifunfu
intervention	before	1	2	5	Chifunfu
intervention	before	1	2	1	Chifunfu
intervention	before	1	2	0	Chifunfu
intervention	before	1	2	4	Chifunfu
intervention	before	1	2	1	Chifunfu
intervention	before	1	2	30	Chifunfu
intervention	before	1	2	4	Chifunfu
intervention	before	1	2	25	Chifunfu
intervention	before	1	2	27	Chifunfu
intervention	before	1	2	23	Chifunfu
intervention	before	1	2	34	Chifunfu
intervention	before	1	2	10	Chifunfu
intervention	before	1	2	3	Chifunfu
intervention	before	1	2	7	Chifunfu
intervention	before	1	2	5	Chifunfu
intervention	before	1	2	0	Chifunfu
intervention	before	1	2	0	Chifunfu
intervention	before	1	2	9	Chifunfu
intervention	before	1	2	2	Chifunfu
intervention	before	1	2	6	Chifunfu
intervention	before	1	2	0	Chifunfu
intervention	before	1	2	15	Chifunfu
intervention	before	1	2	26	Chifunfu
intervention	before	1	2	12	Chifunfu
intervention	before	1	2	12	Chifunfu
intervention	before	1	2	0	Chifunfu
intervention	before	1	2	1	Chifunfu
intervention	before	1	2	14	Chifunfu
intervention	before	1	2	1	Chifunfu
intervention	before	1	2	1	Chifunfu
intervention	before	1	2	0	Chifunfu
intervention	before	1	2	18	Chifunfu
intervention	before	1	2	8	Chifunfu
intervention	before	1	2	10	Chifunfu
intervention	before	1	2	0	Chifunfu
intervention	before	1	2	0	Chifunfu
intervention	before	1	2	9	Chifunfu
intervention	before	1	2	0	Chifunfu
intervention	before	1	2	2	Chifunfu
intervention	before	1	2	4	Chifunfu
intervention	before	1	2	35	Chifunfu
intervention	before	1	2	3	Chifunfu
intervention	before	1	2	1	Chifunfu
intervention	before	1	2	6	Chifunfu
intervention	before	1	2	0	Chifunfu
intervention	before	1	2	0	Chifunfu
intervention	before	1	2	8	Chifunfu
intervention	before	1	2	9	Chifunfu
control	before	1	2	0	Igombe
control	before	1	2	3	Igombe
control	before	1	2	10	Igombe
control	before	1	2	3	Igombe
control	before	1	2	0	Igombe
control	before	1	2	18	Igombe
control	before	1	2	4	Igombe
control	before	1	2	5	Igombe
control	before	1	2	7	Igombe
control	before	1	2	27	Igombe
control	before	1	2	8	Igombe
control	before	1	2	35	Igombe
control	before	1	2	48	Igombe
control	before	1	2	0	Igombe
control	before	1	2	0	Igombe
control	before	1	2	0	Igombe
control	before	1	2	0	Igombe
control	before	1	2	0	Igombe
control	before	1	2	0	Igombe
control	before	1	2	11	Igombe
control	before	1	2	4	Igombe
control	before	1	2	2	Igombe
control	before	1	2	0	Igombe
control	before	1	2	4	Igombe
control	before	1	2	0	Igombe
control	before	1	2	14	Igombe
control	before	1	2	1	Igombe
control	before	1	2	0	Igombe
control	before	1	2	4	Igombe
control	before	1	2	1	Igombe
control	before	1	2	2	Igombe
control	before	1	2	16	Igombe
control	before	1	2	0	Igombe
control	before	1	2	17	Igombe
control	before	1	2	0	Igombe
control	before	1	2	0	Igombe
control	before	1	2	7	Igombe
control	before	1	2	0	Igombe
control	before	1	2	0	Igombe
control	before	1	2	0	Igombe
control	before	1	2	3	Igombe
control	before	1	2	2	Igombe
control	before	1	2	3	Igombe
control	before	1	2	0	Igombe
control	before	1	2	0	Igombe
control	before	1	2	5	Igombe
control	before	1	2	0	Igombe
control	before	1	2	0	Igombe
control	before	1	2	0	Igombe
control	before	1	2	0	Igombe
control	before	1	2	18	Igombe
control	before	1	2	0	Igombe
control	before	1	2	0	Igombe
control	before	1	2	0	Igombe
control	before	1	2	0	Igombe
control	before	1	2	0	Igombe
control	before	1	2	0	Igombe
control	before	1	2	0	Igombe
control	before	1	2	10	Igombe
control	before	1	2	4	Igombe
control	before	1	2	0	Igombe
control	before	1	2	0	Igombe
control	before	1	2	0	Igombe
control	before	1	2	1	Igombe
control	before	1	2	4	Igombe
control	before	1	2	0	Igombe
control	before	1	2	2	Igombe
control	before	1	2	3	Igombe
control	before	1	2	0	Igombe
control	before	1	2	3	Igombe
control	before	1	2	4	Igombe
control	before	1	2	0	Igombe
control	before	1	2	0	Igombe
control	before	1	2	0	Igombe
control	before	1	2	1	Igombe
control	before	1	2	36	Igombe
control	before	1	2	7	Igombe
control	before	1	2	17	Igombe
control	before	1	2	0	Igombe
control	before	1	2	0	Igombe
control	before	1	2	0	Igombe
control	before	1	2	1	Igombe
control	before	1	2	0	Igombe
control	before	1	2	0	Igombe
control	before	1	2	0	Igombe
control	before	1	2	0	Igombe
control	before	1	2	1	Igombe
control	before	1	2	7	Igombe
control	before	1	2	11	Igombe
control	before	1	2	1	Igombe
control	before	1	2	2	Igombe
control	before	1	2	2	Igombe
control	before	1	2	0	Igombe
control	before	1	2	0	Igombe
control	before	1	2	0	Igombe
control	before	1	2	6	Igombe
control	before	1	2	1	Igombe
control	before	1	2	0	Igombe
control	before	1	2	2	Igombe
control	before	1	2	4	Igombe
control	before	2	2	0	Ihale
control	before	2	2	27	Ihale
control	before	2	2	0	Ihale
control	before	2	2	0	Ihale
control	before	2	2	0	Ihale
control	before	2	2	0	Ihale
control	before	2	2	0	Ihale
control	before	2	2	15	Ihale
control	before	2	2	5	Ihale
control	before	2	2	0	Ihale
control	before	2	2	0	Ihale
control	before	2	2	0	Ihale
control	before	2	2	0	Ihale
control	before	2	2	0	Ihale
control	before	2	2	0	Ihale
control	before	2	2	13	Ihale
control	before	2	2	13	Ihale
control	before	2	2	0	Ihale
control	before	2	2	60	Ihale
control	before	2	2	1	Ihale
control	before	2	2	28	Ihale
control	before	2	2	2	Ihale
control	before	2	2	2	Ihale
control	before	2	2	0	Ihale
control	before	2	2	2	Ihale
control	before	2	2	44	Ihale
control	before	2	2	5	Ihale
control	before	2	2	0	Ihale
control	before	2	2	39	Ihale
control	before	2	2	8	Ihale
control	before	2	2	0	Ihale
control	before	2	2	21	Ihale
control	before	2	2	56	Ihale
control	before	2	2	34	Ihale
control	before	2	2	0	Ihale
control	before	2	2	77	Ihale
control	before	2	2	174	Ihale
control	before	2	2	0	Ihale
control	before	2	2	21	Ihale
control	before	2	2	10	Ihale
control	before	2	2	0	Ihale
control	before	2	2	12	Ihale
control	before	2	2	19	Ihale
control	before	2	2	0	Ihale
control	before	2	2	45	Ihale
control	before	2	2	0	Ihale
control	before	2	2	0	Ihale
control	before	2	2	0	Ihale
control	before	2	2	8	Ihale
control	before	2	2	0	Ihale
control	before	2	2	4	Ihale
control	before	2	2	0	Ihale
control	before	2	2	33	Ihale
control	before	2	2	42	Ihale
control	before	2	2	27	Ihale
control	before	2	2	8	Ihale
control	before	2	2	9	Ihale
control	before	2	2	25	Ihale
control	before	2	2	0	Ihale
control	before	2	2	0	Ihale
control	before	2	2	0	Ihale
control	before	2	2	24	Ihale
control	before	2	2	0	Ihale
control	before	2	2	2	Ihale
control	before	2	2	25	Ihale
control	before	2	2	0	Ihale
control	before	2	2	78	Ihale
control	before	2	2	12	Ihale
control	before	2	2	0	Ihale
control	before	2	2	17	Ihale
control	before	2	2	0	Ihale
control	before	2	2	0	Ihale
control	before	2	2	3	Ihale
control	before	2	2	8	Ihale
control	before	2	2	5	Ihale
control	before	2	2	1	Ihale
control	before	2	2	0	Ihale
control	before	2	2	5	Ihale
control	before	2	2	2	Ihale
control	before	2	2	0	Ihale
control	before	2	2	0	Ihale
control	before	2	2	22	Ihale
control	before	2	2	37	Ihale
control	before	2	2	0	Ihale
control	before	2	2	2	Ihale
control	before	2	2	7	Ihale
control	before	2	2	18	Ihale
control	before	2	2	14	Ihale
control	before	2	2	0	Ihale
control	before	2	2	0	Ihale
control	before	2	2	0	Ihale
control	before	2	2	8	Ihale
control	before	2	2	20	Ihale
intervention	before	2	2	0	Sweya
intervention	before	2	2	0	Sweya
intervention	before	2	2	0	Sweya
intervention	before	2	2	0	Sweya
intervention	before	2	2	0	Sweya
intervention	before	2	2	0	Sweya
intervention	before	2	2	4	Sweya
intervention	before	2	2	0	Sweya
intervention	before	2	2	0	Sweya
intervention	before	2	2	0	Sweya
intervention	before	2	2	0	Sweya
intervention	before	2	2	0	Sweya
intervention	before	2	2	0	Sweya
intervention	before	2	2	0	Sweya
intervention	before	2	2	0	Sweya
intervention	before	2	2	0	Sweya
intervention	before	2	2	0	Sweya
intervention	before	2	2	0	Sweya
intervention	before	2	2	0	Sweya
intervention	before	2	2	0	Sweya
intervention	before	2	2	0	Sweya
intervention	before	2	2	0	Sweya
intervention	before	2	2	0	Sweya
intervention	before	2	2	0	Sweya
intervention	before	2	2	0	Sweya
intervention	before	2	2	1	Sweya
intervention	before	2	2	0	Sweya
intervention	before	2	2	0	Sweya
intervention	before	2	2	0	Sweya
intervention	before	2	2	0	Sweya
intervention	before	2	2	0	Sweya
intervention	before	2	2	0	Sweya
intervention	before	2	2	0	Sweya
intervention	before	2	2	0	Sweya
intervention	before	2	2	0	Sweya
intervention	before	2	2	0	Sweya
intervention	before	2	2	0	Sweya
intervention	before	2	2	0	Sweya
intervention	before	2	2	0	Sweya
intervention	before	2	2	0	Sweya
intervention	before	2	2	0	Sweya
intervention	before	2	2	0	Sweya
intervention	before	2	2	0	Sweya
intervention	before	2	2	0	Sweya
intervention	before	2	2	0	Sweya
intervention	before	2	2	0	Sweya
intervention	before	2	2	0	Sweya
intervention	before	2	2	0	Sweya
intervention	before	2	2	0	Sweya
intervention	before	2	2	0	Sweya
intervention	before	2	2	0	Sweya
intervention	before	2	2	0	Sweya
intervention	before	2	2	0	Sweya
intervention	before	2	2	0	Sweya
intervention	before	2	2	0	Sweya
intervention	before	2	2	0	Sweya
intervention	before	2	2	0	Sweya
intervention	before	2	2	0	Sweya
intervention	before	2	2	0	Sweya
intervention	before	2	2	0	Sweya
intervention	before	2	2	0	Sweya
intervention	before	2	2	0	Sweya
intervention	before	2	2	0	Sweya
intervention	before	2	2	0	Sweya
intervention	before	2	2	0	Sweya
intervention	before	2	2	0	Sweya
intervention	before	2	2	0	Sweya
intervention	before	2	2	0	Sweya
intervention	before	2	2	0	Sweya
intervention	before	2	2	0	Sweya
intervention	before	2	2	0	Sweya
intervention	before	2	2	0	Sweya
intervention	before	2	2	0	Sweya
intervention	before	2	2	0	Sweya
intervention	before	2	2	0	Sweya
intervention	before	2	2	0	Sweya
intervention	before	2	2	0	Sweya
intervention	before	2	2	3	Sweya
intervention	before	2	2	0	Sweya
intervention	before	2	2	0	Sweya
intervention	before	2	2	0	Sweya
intervention	before	2	2	4	Sweya
intervention	before	2	2	0	Sweya
control	before	2	2	2	Bwina
control	before	2	2	0	Bwina
control	before	2	2	0	Bwina
control	before	2	2	1	Bwina
control	before	2	2	6	Bwina
control	before	2	2	0	Bwina
control	before	2	2	0	Bwina
control	before	2	2	11	Bwina
control	before	2	2	0	Bwina
control	before	2	2	3	Bwina
control	before	2	2	0	Bwina
control	before	2	2	0	Bwina
control	before	2	2	0	Bwina
control	before	2	2	1	Bwina
control	before	2	2	2	Bwina
control	before	2	2	0	Bwina
control	before	2	2	0	Bwina
control	before	2	2	0	Bwina
control	before	2	2	0	Bwina
control	before	2	2	0	Bwina
control	before	2	2	23	Bwina
control	before	2	2	0	Bwina
control	before	2	2	0	Bwina
control	before	2	2	3	Bwina
control	before	2	2	1	Bwina
control	before	2	2	3	Bwina
control	before	2	2	1	Bwina
control	before	2	2	2	Bwina
control	before	2	2	2	Bwina
control	before	2	2	0	Bwina
control	before	2	2	17	Bwina
control	before	2	2	2	Bwina
control	before	2	2	0	Bwina
control	before	2	2	0	Bwina
control	before	2	2	3	Bwina
control	before	2	2	0	Bwina
control	before	2	2	1	Bwina
control	before	2	2	1	Bwina
control	before	2	2	0	Bwina
control	before	2	2	0	Bwina
control	before	2	2	3	Bwina
control	before	2	2	0	Bwina
control	before	2	2	0	Bwina
control	before	2	2	12	Bwina
control	before	2	2	0	Bwina
control	before	2	2	1	Bwina
control	before	2	2	15	Bwina
control	before	2	2	30	Bwina
control	before	2	2	13	Bwina
control	before	2	2	0	Bwina
control	before	2	2	0	Bwina
control	before	2	2	6	Bwina
control	before	2	2	6	Bwina
control	before	2	2	1	Bwina
control	before	2	2	0	Bwina
control	before	2	2	2	Bwina
control	before	2	2	8	Bwina
control	before	2	2	0	Bwina
control	before	2	2	0	Bwina
control	before	2	2	0	Bwina
control	before	2	2	0	Bwina
control	before	2	2	0	Bwina
control	before	2	2	0	Bwina
control	before	2	2	10	Bwina
control	before	2	2	0	Bwina
control	before	2	2	0	Bwina
control	before	2	2	0	Bwina
control	before	2	2	0	Bwina
control	before	2	2	0	Bwina
control	before	2	2	0	Bwina
control	before	2	2	0	Bwina
control	before	2	2	8	Bwina
control	before	2	2	11	Bwina
control	before	2	2	0	Bwina
control	before	2	2	0	Bwina
control	before	2	2	0	Bwina
control	before	2	2	3	Bwina
control	before	2	2	2	Bwina
control	before	2	2	0	Bwina
control	before	2	2	0	Bwina
control	before	2	2	0	Bwina
control	before	2	2	0	Bwina
control	before	2	2	4	Bwina
control	before	2	2	3	Bwina
control	before	2	2	0	Bwina
control	before	2	2	0	Bwina
control	before	2	2	0	Bwina
control	before	2	2	3	Bwina
control	before	2	2	6	Bwina
control	before	2	2	0	Bwina
control	before	2	2	0	Bwina
control	before	2	2	0	Bwina
control	before	2	2	0	Bwina
control	before	2	2	0	Bwina
control	before	2	2	0	Bwina
control	before	2	2	11	Bwina
control	before	2	2	0	Bwina
intervention	before	2	2	0	Kahumulo
intervention	before	2	2	10	Kahumulo
intervention	before	2	2	0	Kahumulo
intervention	before	2	2	0	Kahumulo
intervention	before	2	2	0	Kahumulo
intervention	before	2	2	11	Kahumulo
intervention	before	2	2	0	Kahumulo
intervention	before	2	2	3	Kahumulo
intervention	before	2	2	0	Kahumulo
intervention	before	2	2	0	Kahumulo
intervention	before	2	2	0	Kahumulo
intervention	before	2	2	0	Kahumulo
intervention	before	2	2	0	Kahumulo
intervention	before	2	2	0	Kahumulo
intervention	before	2	2	0	Kahumulo
intervention	before	2	2	0	Kahumulo
intervention	before	2	2	0	Kahumulo
intervention	before	2	2	0	Kahumulo
intervention	before	2	2	0	Kahumulo
intervention	before	2	2	0	Kahumulo
intervention	before	2	2	0	Kahumulo
intervention	before	2	2	0	Kahumulo
intervention	before	2	2	0	Kahumulo
intervention	before	2	2	0	Kahumulo
intervention	before	2	2	0	Kahumulo
intervention	before	2	2	0	Kahumulo
intervention	before	2	2	0	Kahumulo
intervention	before	2	2	0	Kahumulo
intervention	before	2	2	0	Kahumulo
intervention	before	2	2	0	Kahumulo
intervention	before	2	2	0	Kahumulo
intervention	before	2	2	0	Kahumulo
intervention	before	2	2	0	Kahumulo
intervention	before	2	2	0	Kahumulo
intervention	before	2	2	0	Kahumulo
intervention	before	2	2	0	Kahumulo
intervention	before	2	2	0	Kahumulo
intervention	before	2	2	0	Kahumulo
intervention	before	2	2	0	Kahumulo
intervention	before	2	2	0	Kahumulo
intervention	before	2	2	0	Kahumulo
intervention	before	2	2	10	Kahumulo
intervention	before	2	2	0	Kahumulo
intervention	before	2	2	0	Kahumulo
intervention	before	2	2	0	Kahumulo
intervention	before	2	2	11	Kahumulo
intervention	before	2	2	0	Kahumulo
intervention	before	2	2	0	Kahumulo
intervention	before	2	2	0	Kahumulo
intervention	before	2	2	0	Kahumulo
intervention	before	2	2	4	Kahumulo
intervention	before	2	2	3	Kahumulo
intervention	before	2	2	0	Kahumulo
intervention	before	2	2	0	Kahumulo
intervention	before	2	2	0	Kahumulo
intervention	before	2	2	4	Kahumulo
intervention	before	2	2	0	Kahumulo
intervention	before	2	2	0	Kahumulo
intervention	before	2	2	0	Kahumulo
intervention	before	2	2	0	Kahumulo
intervention	before	2	2	2	Kahumulo
intervention	before	2	2	0	Kahumulo
intervention	before	2	2	0	Kahumulo
intervention	before	2	2	1	Kahumulo
intervention	before	2	2	0	Kahumulo
intervention	before	2	2	0	Kahumulo
intervention	before	2	2	2	Kahumulo
intervention	before	2	2	0	Kahumulo
intervention	before	2	2	2	Kahumulo
intervention	before	2	2	2	Kahumulo
intervention	before	2	2	0	Kahumulo
intervention	before	2	2	3	Kahumulo
intervention	before	2	2	2	Kahumulo
intervention	before	2	2	0	Kahumulo
intervention	before	2	2	2	Kahumulo
intervention	before	2	2	6	Kahumulo
intervention	before	2	2	4	Kahumulo
intervention	before	2	2	5	Kahumulo
intervention	before	2	2	0	Kahumulo
intervention	before	2	2	0	Kahumulo
intervention	before	2	2	0	Kahumulo
intervention	before	2	2	0	Kahumulo
intervention	before	2	2	0	Kahumulo
intervention	before	2	2	0	Kahumulo
intervention	before	2	2	0	Kahumulo
intervention	before	2	2	1	Chifunfu
intervention	before	2	2	0	Chifunfu
intervention	before	2	2	24	Chifunfu
intervention	before	2	2	14	Chifunfu
intervention	before	2	2	4	Chifunfu
intervention	before	2	2	11	Chifunfu
intervention	before	2	2	0	Chifunfu
intervention	before	2	2	0	Chifunfu
intervention	before	2	2	2	Chifunfu
intervention	before	2	2	5	Chifunfu
intervention	before	2	2	0	Chifunfu
intervention	before	2	2	3	Chifunfu
intervention	before	2	2	4	Chifunfu
intervention	before	2	2	8	Chifunfu
intervention	before	2	2	0	Chifunfu
intervention	before	2	2	7	Chifunfu
intervention	before	2	2	0	Chifunfu
intervention	before	2	2	0	Chifunfu
intervention	before	2	2	3	Chifunfu
intervention	before	2	2	0	Chifunfu
intervention	before	2	2	18	Chifunfu
intervention	before	2	2	2	Chifunfu
intervention	before	2	2	1	Chifunfu
intervention	before	2	2	0	Chifunfu
intervention	before	2	2	2	Chifunfu
intervention	before	2	2	0	Chifunfu
intervention	before	2	2	0	Chifunfu
intervention	before	2	2	5	Chifunfu
intervention	before	2	2	3	Chifunfu
intervention	before	2	2	4	Chifunfu
intervention	before	2	2	31	Chifunfu
intervention	before	2	2	8	Chifunfu
intervention	before	2	2	3	Chifunfu
intervention	before	2	2	53	Chifunfu
intervention	before	2	2	3	Chifunfu
intervention	before	2	2	0	Chifunfu
intervention	before	2	2	32	Chifunfu
intervention	before	2	2	44	Chifunfu
intervention	before	2	2	17	Chifunfu
intervention	before	2	2	13	Chifunfu
intervention	before	2	2	3	Chifunfu
intervention	before	2	2	3	Chifunfu
intervention	before	2	2	4	Chifunfu
intervention	before	2	2	18	Chifunfu
intervention	before	2	2	6	Chifunfu
intervention	before	2	2	3	Chifunfu
intervention	before	2	2	17	Chifunfu
intervention	before	2	2	12	Chifunfu
intervention	before	2	2	25	Chifunfu
intervention	before	2	2	0	Chifunfu
intervention	before	2	2	1	Chifunfu
intervention	before	2	2	2	Chifunfu
intervention	before	2	2	4	Chifunfu
intervention	before	2	2	0	Chifunfu
intervention	before	2	2	1	Chifunfu
intervention	before	2	2	1	Chifunfu
intervention	before	2	2	4	Chifunfu
intervention	before	2	2	29	Chifunfu
intervention	before	2	2	3	Chifunfu
intervention	before	2	2	34	Chifunfu
intervention	before	2	2	16	Chifunfu
intervention	before	2	2	22	Chifunfu
intervention	before	2	2	37	Chifunfu
intervention	before	2	2	7	Chifunfu
intervention	before	2	2	1	Chifunfu
intervention	before	2	2	3	Chifunfu
intervention	before	2	2	0	Chifunfu
intervention	before	2	2	0	Chifunfu
intervention	before	2	2	1	Chifunfu
intervention	before	2	2	8	Chifunfu
intervention	before	2	2	1	Chifunfu
intervention	before	2	2	6	Chifunfu
intervention	before	2	2	0	Chifunfu
intervention	before	2	2	37	Chifunfu
intervention	before	2	2	8	Chifunfu
intervention	before	2	2	9	Chifunfu
intervention	before	2	2	18	Chifunfu
intervention	before	2	2	0	Chifunfu
intervention	before	2	2	9	Chifunfu
intervention	before	2	2	12	Chifunfu
intervention	before	2	2	1	Chifunfu
intervention	before	2	2	5	Chifunfu
intervention	before	2	2	0	Chifunfu
intervention	before	2	2	11	Chifunfu
intervention	before	2	2	10	Chifunfu
intervention	before	2	2	4	Chifunfu
intervention	before	2	2	0	Chifunfu
intervention	before	2	2	0	Chifunfu
intervention	before	2	2	8	Chifunfu
intervention	before	2	2	0	Chifunfu
intervention	before	2	2	0	Chifunfu
intervention	before	2	2	2	Chifunfu
intervention	before	2	2	19	Chifunfu
intervention	before	2	2	6	Chifunfu
intervention	before	2	2	0	Chifunfu
intervention	before	2	2	9	Chifunfu
intervention	before	2	2	0	Chifunfu
intervention	before	2	2	0	Chifunfu
intervention	before	2	2	17	Chifunfu
intervention	before	2	2	4	Chifunfu
control	before	2	2	2	Igombe
control	before	2	2	5	Igombe
control	before	2	2	2	Igombe
control	before	2	2	0	Igombe
control	before	2	2	0	Igombe
control	before	2	2	0	Igombe
control	before	2	2	0	Igombe
control	before	2	2	0	Igombe
control	before	2	2	0	Igombe
control	before	2	2	7	Igombe
control	before	2	2	3	Igombe
control	before	2	2	0	Igombe
control	before	2	2	0	Igombe
control	before	2	2	0	Igombe
control	before	2	2	0	Igombe
control	before	2	2	0	Igombe
control	before	2	2	13	Igombe
control	before	2	2	0	Igombe
control	before	2	2	7	Igombe
control	before	2	2	5	Igombe
control	before	2	2	11	Igombe
control	before	2	2	1	Igombe
control	before	2	2	2	Igombe
control	before	2	2	0	Igombe
control	before	2	2	7	Igombe
control	before	2	2	8	Igombe
control	before	2	2	0	Igombe
control	before	2	2	9	Igombe
control	before	2	2	0	Igombe
control	before	2	2	0	Igombe
control	before	2	2	0	Igombe
control	before	2	2	2	Igombe
control	before	2	2	3	Igombe
control	before	2	2	1	Igombe
control	before	2	2	20	Igombe
control	before	2	2	5	Igombe
control	before	2	2	10	Igombe
control	before	2	2	1	Igombe
control	before	2	2	0	Igombe
control	before	2	2	0	Igombe
control	before	2	2	0	Igombe
control	before	2	2	7	Igombe
control	before	2	2	1	Igombe
control	before	2	2	0	Igombe
control	before	2	2	1	Igombe
control	before	2	2	4	Igombe
control	before	2	2	0	Igombe
control	before	2	2	0	Igombe
control	before	2	2	0	Igombe
control	before	2	2	0	Igombe
control	before	2	2	0	Igombe
control	before	2	2	0	Igombe
control	before	2	2	0	Igombe
control	before	2	2	5	Igombe
control	before	2	2	2	Igombe
control	before	2	2	0	Igombe
control	before	2	2	0	Igombe
control	before	2	2	0	Igombe
control	before	2	2	0	Igombe
control	before	2	2	0	Igombe
control	before	2	2	0	Igombe
control	before	2	2	0	Igombe
control	before	2	2	6	Igombe
control	before	2	2	4	Igombe
control	before	2	2	1	Igombe
control	before	2	2	1	Igombe
control	before	2	2	8	Igombe
control	before	2	2	2	Igombe
control	before	2	2	3	Igombe
control	before	2	2	8	Igombe
control	before	2	2	2	Igombe
control	before	2	2	0	Igombe
control	before	2	2	0	Igombe
control	before	2	2	0	Igombe
control	before	2	2	4	Igombe
control	before	2	2	0	Igombe
control	before	2	2	4	Igombe
control	before	2	2	0	Igombe
control	before	2	2	0	Igombe
control	before	2	2	15	Igombe
control	before	2	2	20	Igombe
control	before	2	2	0	Igombe
control	before	2	2	0	Igombe
control	before	2	2	1	Igombe
control	before	2	2	0	Igombe
control	before	2	2	0	Igombe
control	before	2	2	0	Igombe
control	before	2	2	0	Igombe
control	before	2	2	0	Igombe
control	before	2	2	0	Igombe
control	before	2	2	2	Igombe
control	before	2	2	0	Igombe
control	before	2	2	2	Igombe
control	before	2	2	3	Igombe
intervention	after	3	4	0	Chifunfu
intervention	after	3	4	0	Chifunfu
intervention	after	3	4	0	Chifunfu
intervention	after	3	4	0	Chifunfu
intervention	after	3	4	0	Chifunfu
intervention	after	3	4	0	Chifunfu
intervention	after	3	4	0	Chifunfu
intervention	after	3	4	4	Chifunfu
intervention	after	3	4	0	Chifunfu
intervention	after	3	4	2	Chifunfu
intervention	after	3	4	0	Chifunfu
intervention	after	3	4	7	Chifunfu
intervention	after	3	4	3	Chifunfu
intervention	after	3	4	0	Chifunfu
intervention	after	3	4	0	Chifunfu
intervention	after	3	4	0	Chifunfu
intervention	after	3	4	0	Chifunfu
intervention	after	3	4	0	Chifunfu
intervention	after	3	4	0	Chifunfu
intervention	after	3	4	0	Chifunfu
intervention	after	3	4	0	Chifunfu
intervention	after	3	4	6	Chifunfu
intervention	after	3	4	6	Chifunfu
intervention	after	3	4	25	Chifunfu
intervention	after	3	4	21	Chifunfu
intervention	after	3	4	16	Chifunfu
intervention	after	3	4	9	Chifunfu
intervention	after	3	4	4	Chifunfu
intervention	after	3	4	0	Chifunfu
intervention	after	3	4	0	Chifunfu
intervention	after	3	4	0	Chifunfu
intervention	after	3	4	24	Chifunfu
intervention	after	3	4	0	Chifunfu
intervention	after	3	4	4	Chifunfu
intervention	after	3	4	5	Chifunfu
intervention	after	3	4	0	Chifunfu
intervention	after	3	4	0	Chifunfu
intervention	after	3	4	3	Chifunfu
intervention	after	3	4	0	Chifunfu
intervention	after	3	4	0	Chifunfu
intervention	after	3	4	0	Chifunfu
intervention	after	3	4	0	Chifunfu
intervention	after	3	4	0	Chifunfu
intervention	after	3	4	0	Chifunfu
intervention	after	3	4	17	Chifunfu
intervention	after	3	4	0	Chifunfu
intervention	after	3	4	0	Chifunfu
intervention	after	3	4	33	Chifunfu
intervention	after	3	4	0	Chifunfu
intervention	after	3	4	0	Chifunfu
intervention	after	3	4	0	Chifunfu
intervention	after	3	4	0	Chifunfu
intervention	after	3	4	0	Chifunfu
intervention	after	3	4	0	Chifunfu
intervention	after	3	4	0	Chifunfu
intervention	after	3	4	0	Chifunfu
intervention	after	3	4	0	Chifunfu
intervention	after	3	4	0	Chifunfu
intervention	after	3	4	6	Chifunfu
intervention	after	3	4	0	Chifunfu
intervention	after	3	4	3	Chifunfu
intervention	after	3	4	6	Chifunfu
intervention	after	3	4	4	Chifunfu
intervention	after	3	4	5	Chifunfu
intervention	after	3	4	0	Chifunfu
intervention	after	3	4	0	Chifunfu
intervention	after	3	4	0	Chifunfu
intervention	after	3	4	0	Chifunfu
intervention	after	3	4	0	Chifunfu
intervention	after	3	4	0	Chifunfu
intervention	after	3	4	0	Chifunfu
intervention	after	3	4	0	Chifunfu
intervention	after	3	4	3	Chifunfu
intervention	after	3	4	0	Chifunfu
intervention	after	3	4	0	Chifunfu
intervention	after	3	4	2	Chifunfu
intervention	after	3	4	8	Chifunfu
intervention	after	3	4	0	Chifunfu
intervention	after	3	4	0	Chifunfu
intervention	after	3	4	0	Chifunfu
intervention	after	3	4	0	Chifunfu
intervention	after	3	4	0	Chifunfu
intervention	after	3	4	3	Chifunfu
intervention	after	3	4	0	Chifunfu
intervention	after	3	4	4	Chifunfu
intervention	after	3	4	0	Chifunfu
intervention	after	3	4	0	Chifunfu
intervention	after	3	4	0	Chifunfu
intervention	after	3	4	0	Chifunfu
intervention	after	3	4	0	Chifunfu
intervention	after	3	4	0	Chifunfu
intervention	after	3	4	0	Chifunfu
intervention	after	3	4	0	Chifunfu
intervention	after	3	4	0	Chifunfu
intervention	after	3	4	0	Chifunfu
intervention	after	3	4	9	Chifunfu
intervention	after	3	4	0	Chifunfu
intervention	after	3	4	6	Chifunfu
intervention	after	3	4	0	Chifunfu
intervention	after	3	4	0	Sweya
intervention	after	3	4	0	Sweya
intervention	after	3	4	0	Sweya
intervention	after	3	4	0	Sweya
intervention	after	3	4	0	Sweya
intervention	after	3	4	0	Sweya
intervention	after	3	4	0	Sweya
intervention	after	3	4	0	Sweya
intervention	after	3	4	0	Sweya
intervention	after	3	4	0	Sweya
intervention	after	3	4	0	Sweya
intervention	after	3	4	0	Sweya
intervention	after	3	4	0	Sweya
intervention	after	3	4	0	Sweya
intervention	after	3	4	0	Sweya
intervention	after	3	4	0	Sweya
intervention	after	3	4	0	Sweya
intervention	after	3	4	0	Sweya
intervention	after	3	4	0	Sweya
intervention	after	3	4	0	Sweya
intervention	after	3	4	0	Sweya
intervention	after	3	4	0	Sweya
intervention	after	3	4	0	Sweya
intervention	after	3	4	0	Sweya
intervention	after	3	4	0	Sweya
intervention	after	3	4	0	Sweya
intervention	after	3	4	0	Sweya
intervention	after	3	4	0	Sweya
intervention	after	3	4	0	Sweya
intervention	after	3	4	0	Sweya
intervention	after	3	4	0	Sweya
intervention	after	3	4	0	Sweya
intervention	after	3	4	1	Sweya
intervention	after	3	4	0	Sweya
intervention	after	3	4	0	Sweya
intervention	after	3	4	0	Sweya
intervention	after	3	4	0	Sweya
intervention	after	3	4	0	Sweya
intervention	after	3	4	0	Sweya
intervention	after	3	4	0	Sweya
intervention	after	3	4	0	Sweya
intervention	after	3	4	0	Sweya
intervention	after	3	4	0	Sweya
intervention	after	3	4	0	Sweya
intervention	after	3	4	0	Sweya
intervention	after	3	4	0	Sweya
intervention	after	3	4	0	Sweya
intervention	after	3	4	0	Sweya
intervention	after	3	4	0	Sweya
intervention	after	3	4	0	Sweya
intervention	after	3	4	0	Sweya
intervention	after	3	4	0	Sweya
intervention	after	3	4	0	Sweya
intervention	after	3	4	0	Sweya
intervention	after	3	4	0	Sweya
intervention	after	3	4	0	Sweya
intervention	after	3	4	0	Sweya
intervention	after	3	4	0	Sweya
intervention	after	3	4	0	Sweya
intervention	after	3	4	0	Sweya
intervention	after	3	4	0	Sweya
intervention	after	3	4	0	Sweya
intervention	after	3	4	0	Sweya
intervention	after	3	4	0	Sweya
intervention	after	3	4	10	Sweya
intervention	after	3	4	0	Sweya
intervention	after	3	4	0	Sweya
intervention	after	3	4	0	Sweya
intervention	after	3	4	0	Sweya
intervention	after	3	4	0	Sweya
intervention	after	3	4	0	Sweya
intervention	after	3	4	0	Sweya
intervention	after	3	4	0	Sweya
intervention	after	3	4	0	Sweya
intervention	after	3	4	0	Sweya
intervention	after	3	4	0	Sweya
intervention	after	3	4	0	Sweya
intervention	after	3	4	0	Sweya
intervention	after	3	4	0	Sweya
intervention	after	3	4	0	Sweya
intervention	after	3	4	3	Sweya
intervention	after	3	4	0	Sweya
intervention	after	3	4	0	Sweya
intervention	after	3	4	0	Sweya
intervention	after	3	4	0	Sweya
intervention	after	3	4	12	Sweya
intervention	after	3	4	0	Sweya
intervention	after	3	4	0	Sweya
intervention	after	3	4	0	Sweya
intervention	after	3	4	0	Sweya
intervention	after	3	4	0	Sweya
intervention	after	3	4	0	Sweya
intervention	after	3	4	0	Sweya
intervention	after	3	4	0	Sweya
intervention	after	3	4	0	Sweya
intervention	after	3	4	0	Sweya
intervention	after	3	4	0	Sweya
intervention	after	3	4	0	Sweya
intervention	after	3	4	0	Kahumulo
intervention	after	3	4	0	Kahumulo
intervention	after	3	4	0	Kahumulo
intervention	after	3	4	5	Kahumulo
intervention	after	3	4	0	Kahumulo
intervention	after	3	4	0	Kahumulo
intervention	after	3	4	0	Kahumulo
intervention	after	3	4	0	Kahumulo
intervention	after	3	4	0	Kahumulo
intervention	after	3	4	18	Kahumulo
intervention	after	3	4	0	Kahumulo
intervention	after	3	4	0	Kahumulo
intervention	after	3	4	0	Kahumulo
intervention	after	3	4	0	Kahumulo
intervention	after	3	4	0	Kahumulo
intervention	after	3	4	0	Kahumulo
intervention	after	3	4	0	Kahumulo
intervention	after	3	4	0	Kahumulo
intervention	after	3	4	0	Kahumulo
intervention	after	3	4	0	Kahumulo
intervention	after	3	4	0	Kahumulo
intervention	after	3	4	0	Kahumulo
intervention	after	3	4	0	Kahumulo
intervention	after	3	4	0	Kahumulo
intervention	after	3	4	0	Kahumulo
intervention	after	3	4	0	Kahumulo
intervention	after	3	4	0	Kahumulo
intervention	after	3	4	0	Kahumulo
intervention	after	3	4	0	Kahumulo
intervention	after	3	4	0	Kahumulo
intervention	after	3	4	0	Kahumulo
intervention	after	3	4	0	Kahumulo
intervention	after	3	4	0	Kahumulo
intervention	after	3	4	0	Kahumulo
intervention	after	3	4	4	Kahumulo
intervention	after	3	4	0	Kahumulo
intervention	after	3	4	0	Kahumulo
intervention	after	3	4	0	Kahumulo
intervention	after	3	4	0	Kahumulo
intervention	after	3	4	0	Kahumulo
intervention	after	3	4	0	Kahumulo
intervention	after	3	4	0	Kahumulo
intervention	after	3	4	0	Kahumulo
intervention	after	3	4	6	Kahumulo
intervention	after	3	4	7	Kahumulo
intervention	after	3	4	0	Kahumulo
intervention	after	3	4	0	Kahumulo
intervention	after	3	4	0	Kahumulo
intervention	after	3	4	0	Kahumulo
intervention	after	3	4	0	Kahumulo
intervention	after	3	4	0	Kahumulo
intervention	after	3	4	0	Kahumulo
intervention	after	3	4	3	Kahumulo
intervention	after	3	4	0	Kahumulo
intervention	after	3	4	0	Kahumulo
intervention	after	3	4	0	Kahumulo
intervention	after	3	4	0	Kahumulo
intervention	after	3	4	0	Kahumulo
intervention	after	3	4	2	Kahumulo
intervention	after	3	4	0	Kahumulo
intervention	after	3	4	1	Kahumulo
intervention	after	3	4	6	Kahumulo
intervention	after	3	4	8	Kahumulo
intervention	after	3	4	0	Kahumulo
intervention	after	3	4	0	Kahumulo
intervention	after	3	4	0	Kahumulo
intervention	after	3	4	3	Kahumulo
intervention	after	3	4	0	Kahumulo
intervention	after	3	4	0	Kahumulo
intervention	after	3	4	0	Kahumulo
intervention	after	3	4	0	Kahumulo
intervention	after	3	4	7	Kahumulo
intervention	after	3	4	0	Kahumulo
intervention	after	3	4	8	Kahumulo
intervention	after	3	4	0	Kahumulo
intervention	after	3	4	0	Kahumulo
intervention	after	3	4	0	Kahumulo
intervention	after	3	4	0	Kahumulo
intervention	after	3	4	0	Kahumulo
intervention	after	3	4	9	Kahumulo
intervention	after	3	4	0	Kahumulo
intervention	after	3	4	8	Kahumulo
intervention	after	3	4	0	Kahumulo
intervention	after	3	4	4	Kahumulo
intervention	after	3	4	0	Kahumulo
intervention	after	3	4	0	Kahumulo
intervention	after	3	4	0	Kahumulo
intervention	after	3	4	0	Kahumulo
intervention	after	3	4	0	Kahumulo
intervention	after	3	4	6	Kahumulo
control	after	3	4	10	Bwina
control	after	3	4	5	Bwina
control	after	3	4	1	Bwina
control	after	3	4	0	Bwina
control	after	3	4	0	Bwina
control	after	3	4	0	Bwina
control	after	3	4	10	Bwina
control	after	3	4	2	Bwina
control	after	3	4	5	Bwina
control	after	3	4	0	Bwina
control	after	3	4	0	Bwina
control	after	3	4	11	Bwina
control	after	3	4	0	Bwina
control	after	3	4	8	Bwina
control	after	3	4	0	Bwina
control	after	3	4	0	Bwina
control	after	3	4	0	Bwina
control	after	3	4	0	Bwina
control	after	3	4	0	Bwina
control	after	3	4	2	Bwina
control	after	3	4	3	Bwina
control	after	3	4	3	Bwina
control	after	3	4	5	Bwina
control	after	3	4	0	Bwina
control	after	3	4	0	Bwina
control	after	3	4	4	Bwina
control	after	3	4	5	Bwina
control	after	3	4	0	Bwina
control	after	3	4	18	Bwina
control	after	3	4	0	Bwina
control	after	3	4	0	Bwina
control	after	3	4	0	Bwina
control	after	3	4	0	Bwina
control	after	3	4	0	Bwina
control	after	3	4	15	Bwina
control	after	3	4	7	Bwina
control	after	3	4	12	Bwina
control	after	3	4	4	Bwina
control	after	3	4	0	Bwina
control	after	3	4	0	Bwina
control	after	3	4	0	Bwina
control	after	3	4	5	Bwina
control	after	3	4	2	Bwina
control	after	3	4	0	Bwina
control	after	3	4	0	Bwina
control	after	3	4	0	Bwina
control	after	3	4	8	Bwina
control	after	3	4	0	Bwina
control	after	3	4	0	Bwina
control	after	3	4	0	Bwina
control	after	3	4	0	Bwina
control	after	3	4	3	Bwina
control	after	3	4	0	Bwina
control	after	3	4	7	Bwina
control	after	3	4	0	Bwina
control	after	3	4	0	Bwina
control	after	3	4	0	Bwina
control	after	3	4	35	Bwina
control	after	3	4	0	Bwina
control	after	3	4	0	Bwina
control	after	3	4	7	Bwina
control	after	3	4	3	Bwina
control	after	3	4	0	Bwina
control	after	3	4	6	Bwina
control	after	3	4	0	Bwina
control	after	3	4	0	Bwina
control	after	3	4	5	Bwina
control	after	3	4	9	Bwina
control	after	3	4	0	Bwina
control	after	3	4	0	Bwina
control	after	3	4	0	Bwina
control	after	3	4	7	Bwina
control	after	3	4	0	Bwina
control	after	3	4	0	Bwina
control	after	3	4	0	Bwina
control	after	3	4	0	Bwina
control	after	3	4	0	Bwina
control	after	3	4	0	Bwina
control	after	3	4	0	Bwina
control	after	3	4	0	Bwina
control	after	3	4	0	Bwina
control	after	3	4	0	Bwina
control	after	3	4	0	Bwina
control	after	3	4	11	Bwina
control	after	3	4	0	Bwina
control	after	3	4	0	Bwina
control	after	3	4	0	Bwina
control	after	3	4	8	Bwina
control	after	3	4	7	Bwina
control	after	3	4	8	Bwina
control	after	3	4	8	Bwina
control	after	3	4	2	Bwina
control	after	3	4	4	Bwina
control	after	3	4	0	Bwina
control	after	3	4	4	Bwina
control	after	3	4	0	Bwina
control	after	3	4	0	Bwina
control	after	3	4	0	Bwina
control	after	3	4	0	Bwina
control	after	3	4	0	Bwina
control	after	3	4	3	Ihale
control	after	3	4	0	Ihale
control	after	3	4	0	Ihale
control	after	3	4	0	Ihale
control	after	3	4	0	Ihale
control	after	3	4	4	Ihale
control	after	3	4	2	Ihale
control	after	3	4	6	Ihale
control	after	3	4	0	Ihale
control	after	3	4	7	Ihale
control	after	3	4	94	Ihale
control	after	3	4	0	Ihale
control	after	3	4	2	Ihale
control	after	3	4	24	Ihale
control	after	3	4	13	Ihale
control	after	3	4	68	Ihale
control	after	3	4	1	Ihale
control	after	3	4	10	Ihale
control	after	3	4	0	Ihale
control	after	3	4	51	Ihale
control	after	3	4	16	Ihale
control	after	3	4	0	Ihale
control	after	3	4	0	Ihale
control	after	3	4	27	Ihale
control	after	3	4	10	Ihale
control	after	3	4	42	Ihale
control	after	3	4	41	Ihale
control	after	3	4	8	Ihale
control	after	3	4	0	Ihale
control	after	3	4	0	Ihale
control	after	3	4	0	Ihale
control	after	3	4	0	Ihale
control	after	3	4	9	Ihale
control	after	3	4	60	Ihale
control	after	3	4	0	Ihale
control	after	3	4	153	Ihale
control	after	3	4	50	Ihale
control	after	3	4	45	Ihale
control	after	3	4	20	Ihale
control	after	3	4	22	Ihale
control	after	3	4	157	Ihale
control	after	3	4	0	Ihale
control	after	3	4	15	Ihale
control	after	3	4	6	Ihale
control	after	3	4	56	Ihale
control	after	3	4	37	Ihale
control	after	3	4	0	Ihale
control	after	3	4	0	Ihale
control	after	3	4	13	Ihale
control	after	3	4	42	Ihale
control	after	3	4	48	Ihale
control	after	3	4	0	Ihale
control	after	3	4	0	Ihale
control	after	3	4	2	Ihale
control	after	3	4	0	Ihale
control	after	3	4	0	Ihale
control	after	3	4	0	Ihale
control	after	3	4	5	Ihale
control	after	3	4	0	Ihale
control	after	3	4	0	Ihale
control	after	3	4	0	Ihale
control	after	3	4	0	Ihale
control	after	3	4	0	Ihale
control	after	3	4	7	Ihale
control	after	3	4	24	Ihale
control	after	3	4	0	Ihale
control	after	3	4	10	Ihale
control	after	3	4	0	Ihale
control	after	3	4	130	Ihale
control	after	3	4	3	Ihale
control	after	3	4	4	Ihale
control	after	3	4	0	Ihale
control	after	3	4	0	Ihale
control	after	3	4	0	Ihale
control	after	3	4	0	Ihale
control	after	3	4	0	Ihale
control	after	3	4	0	Ihale
control	after	3	4	0	Ihale
control	after	3	4	0	Ihale
control	after	3	4	0	Ihale
control	after	3	4	0	Ihale
control	after	3	4	0	Ihale
control	after	3	4	0	Ihale
control	after	3	4	1	Ihale
control	after	3	4	0	Ihale
control	after	3	4	0	Ihale
control	after	3	4	132	Ihale
control	after	3	4	0	Ihale
control	after	3	4	0	Ihale
control	after	3	4	108	Ihale
control	after	3	4	0	Ihale
control	after	3	4	0	Ihale
control	after	3	4	0	Ihale
control	after	3	4	0	Ihale
control	after	3	4	0	Ihale
control	after	3	4	0	Ihale
control	after	3	4	25	Ihale
control	after	3	4	0	Ihale
control	after	3	4	43	Ihale
control	after	3	4	0	Ihale
control	after	3	4	22	Ihale
control	after	3	4	0	Ihale
control	after	3	4	0	Ihale
control	after	3	4	0	Ihale
control	after	3	4	0	Ihale
control	after	3	4	41	Ihale
control	after	3	4	0	Ihale
control	after	3	4	29	Ihale
control	after	3	4	0	Ihale
control	after	3	4	0	Ihale
control	after	3	4	0	Ihale
control	after	3	4	0	Ihale
control	after	3	4	0	Ihale
intervention	after	3	4	0	Kahumulo
intervention	after	3	4	1	Kahumulo
intervention	after	3	4	0	Kahumulo
intervention	after	3	4	0	Sweya
intervention	after	3	4	0	Sweya
intervention	after	3	4	0	Sweya
intervention	after	3	4	0	Sweya
intervention	after	3	4	0	Sweya
intervention	after	3	4	0	Sweya
intervention	after	3	4	0	Sweya
intervention	after	3	4	0	Sweya
intervention	after	3	4	0	Sweya
intervention	after	3	4	0	Sweya
intervention	after	3	4	0	Sweya
intervention	after	3	4	0	Sweya
intervention	after	3	4	0	Sweya
intervention	after	3	4	0	Sweya
intervention	after	3	4	0	Sweya
intervention	after	3	4	0	Sweya
intervention	after	3	4	0	Sweya
intervention	after	3	4	0	Sweya
intervention	after	3	4	0	Sweya
intervention	after	3	4	0	Sweya
intervention	after	3	4	0	Sweya
control	after	3	4	4	Bwina
intervention	after	3	4	0	Chifunfu
intervention	after	3	4	6	Chifunfu
intervention	after	3	4	0	Chifunfu
intervention	after	3	4	0	Chifunfu
intervention	after	3	4	3	Chifunfu
intervention	after	3	4	10	Chifunfu
intervention	after	3	4	0	Chifunfu
intervention	after	3	4	5	Chifunfu
intervention	after	3	4	0	Chifunfu
intervention	after	3	4	14	Chifunfu
intervention	after	3	4	86	Chifunfu
intervention	after	3	4	10	Chifunfu
intervention	after	3	4	0	Chifunfu
intervention	after	3	4	1	Chifunfu
intervention	after	3	4	4	Chifunfu
intervention	after	3	4	0	Chifunfu
intervention	after	3	4	0	Chifunfu
intervention	after	3	4	0	Chifunfu
intervention	after	3	4	15	Chifunfu
intervention	after	3	4	12	Chifunfu
intervention	after	3	4	48	Chifunfu
intervention	after	3	4	18	Chifunfu
intervention	after	3	4	17	Chifunfu
intervention	after	3	4	0	Chifunfu
intervention	after	3	4	27	Chifunfu
control	after	3	4	0	Bwina
control	after	3	4	0	Bwina
control	after	3	4	0	Bwina
control	after	3	4	32	Bwina
control	after	3	4	0	Bwina
control	after	3	4	0	Bwina
